# Supplementary material for: Cross-feeding niches among commensal leaf bacteria are shaped by the interaction of strain-level diversity and resource availability
Source: ISME J. 2022 Jun 29;16(9):2280–9. doi: 10.1038/s41396-022-01271-2 (PMC9381498; doi:10.1038/s41396-022-01271-2)
Supplement: Supplementary file 2 — Supplementary Table 2 [file 41396_2022_1271_MOESM2_ESM.xlsx]

## Sheet: Sheet1
Supplementary Table 2. Isolates from the leaf extracts and the enrichments of F. robusta and F. trinervia.
Notes: Only isolates whose sequence was annotated and submitted to NCBI are shown. Growth of each isolate in the different media where it was tested is shown; + indicates growth >0.1 OD, - indicates OD values < 0.1. In bold are the isolates whose whole genome was sequenced.
Leaf extract isolates						Enrichment isolates										Enrichment isolates
Leaf extract	Closest annotation NCBI*	Strain name	Sucrose +CA	Sucrose -CA		Enriched from	Enriched on	Closest annotation NCBI*	Strain name	Sucrose +CA	Sucrose -CA	Glucose -CA	Only AA	Benefits from vitamins		Enriched from	Enriched on	Closest annotation NCBI*	Strain name	Sucrose +CA	Sucrose -CA	Glucose -CA	Only AA
F. robusta	Agrobacterium sp.	FrLE_1	+	+		F. robusta	-CA	Pantoea sp.	Pa Fr-CA_1	+	+					F. trinervia	-CA	Pantoea sp.	Pa Ft-CA_1	+	+
F. robusta	Bacillus sp.	FrLE_3	+	-		F. robusta	-CA	Pantoea sp.	Pa Fr-CA_10	+	+					F. trinervia	-CA	Pantoea sp.	Pa Ft-CA_2	+	+
F. robusta	Pantoea sp.	FrLE_4	+	+		F. robusta	-CA	Pantoea sp.	Pa Fr-CA_11	+	+					F. trinervia	-CA	Pantoea sp.	Pa Ft-CA_3	+	+
F. robusta	Agrobacterium sp.	FrLE_5	+	+		F. robusta	-CA	Pantoea sp.	Pa Fr-CA_18	+	+					F. trinervia	-CA	Pantoea sp.	Pa Ft-CA_4	+	+
F. robusta	Bacillus sp.	FrLE_6	+	+		F. robusta	-CA	Pantoea sp.	Pa Fr-CA_19	+	+					F. trinervia	-CA	Pantoea sp.	Pa Ft-CA_5	+	+
F. robusta	Psychrobacillus sp.	FrLE_7	+	-		F. robusta	-CA	Pantoea sp.	Pa Fr-CA_2	+	+					F. trinervia	-CA	Pantoea sp.	Pa Ft-CA_6	+	+
F. robusta	Bacillus sp.	FrLE_8	+	+		F. robusta	-CA	Pantoea sp.	Pa Fr-CA_20	+	+					F. trinervia	-CA	Pantoea sp.	Pa Ft-CA_7	+	+
F. robusta	Pantoea sp.	FrLE_9	+	+		F. robusta	-CA	Pantoea sp.	Pa Fr-CA_21	+	+					F. trinervia	-CA	Pantoea sp.	Pa Ft-CA_8	+	+
F. robusta	Curtobacterium sp.	FrLE_10	+	+		F. robusta	-CA	Pantoea sp.	Pa Fr-CA_22	+	+					F. trinervia	-CA	Pantoea sp.	Pa Ft-CA_9	+	+
F. robusta	Curtobacterium sp.	FrLE_11	+	-		F. robusta	-CA	Pantoea sp.	Pa Fr-CA_23	+	+					F. trinervia	-CA	Pantoea sp.	Pa Ft-CA_11	+	+
F. robusta	Bacillus sp.	FrLE_12	+	+		F. robusta	-CA	Pantoea sp.	Pa Fr-CA_24	+	+					F. trinervia	-CA	Pantoea sp.	Pa Ft-CA_12	+	+
F. robusta	Bacillus sp.	FrLE_13	+	-		F. robusta	-CA	Pantoea sp.	Pa Fr-CA_25	+	+					F. trinervia	-CA	Pantoea sp.	Pa Ft-CA_13	+	+
F. robusta	Bacillus sp.	FrLE_14	+	+		F. robusta	-CA	Pantoea sp.	Pa Fr-CA_4	+	+		+			F. trinervia	-CA	Pantoea agglomerans	Pa Ft-CA_14	+	+
F. robusta	Bacillus sp.	FrLE_15	+	+		F. robusta	-CA	Pantoea agglomerans	Pa Fr-CA_6	+	+		+			F. trinervia	-CA	Pantoea sp.	Pa Ft-CA_15	+	+
F. robusta	Agrobacterium sp.	FrLE_16	+	+		F. robusta	-CA	Pantoea sp.	Pa Fr-CA_8	+	+					F. trinervia	-CA	Pantoea sp.	Pa Ft-CA_16	+	+
F. robusta	Paenibacillus sp.	FrLE_17	+	+		F. robusta	-CA	Pseudomonas sp.	Pk Fr-CA_13	+	-	+		-		F. trinervia	-CA	Pantoea sp.	Pa Ft-CA_17	+	+
F. robusta	Agrobacterium sp.	FrLE_18	+	+		F. robusta	-CA	Pseudomonas sp.	Pk Fr-CA_15	+	-			+		F. trinervia	-CA	Pantoea sp.	Pa Ft-CA_18	+	+
F. robusta	Bacillus sp.	FrLE_19	+	+		F. robusta	-CA	Pseudomonas sp.	Pk Fr-CA_16	+	-	+	+	-		F. trinervia	-CA	Pantoea sp.	Pa Ft-CA_19	+	+
F. robusta	Curtobacterium sp.	FrLE_20	+	+		F. robusta	-CA	Pseudomonas sp.	Pk Fr-CA_17	+	-			-		F. trinervia	-CA	Pantoea sp.	Pa Ft-CA_20	+	+
F. robusta	Bacillus sp.	FrLE_21	+	+		F. robusta	-CA	Pseudomonas sp.	Pk Fr-CA_3	+	-			-		F. trinervia	-CA	Pantoea sp.	Pa Ft-CA_21	+	+
F. robusta	Bacillus sp.	FrLE_22	+	-		F. robusta	-CA	Pseudomonas siliginis	Pk Fr-CA_5	+	-	+	+	-		F. trinervia	-CA	Pantoea sp.	Pa Ft-CA_22	+	+
F. robusta	Bacillus sp.	FrLE_23	+	+		F. robusta	-CA	Pseudomonas sp.	Pk Fr-CA_7	+	-	+		-		F. trinervia	-CA	Pantoea sp.	Pa Ft-CA_23	+	+
F. robusta	Pantoea sp.	FrLE_24	+	+		F. robusta	+CA	Pseudomonas sp.	Pk Fr+CA_2	+	-	+		+		F. trinervia	-CA	Pantoea sp.	Pa Ft-CA_24	+	+
F. robusta	Bacillus sp.	FrLE_25	+	+		F. robusta	+CA	Pseudomonas siliginis	Pk Fr+CA_3	+	-	+	+	+		F. trinervia	-CA	Pantoea sp.	Pa Ft-CA_25	+	+
F. trinervia	Bacillus sp.	FtLE_2	+	+		F. robusta	+CA	Pseudomonas sp.	Pk Fr+CA_9	+	-			+		F. trinervia	+CA	Pantoea sp.	Pa Ft+CA_1	+	+
F. trinervia	Pantoea sp.	FtLE_3	+	+		F. robusta	+CA	Pseudomonas sp.	Pk Fr+CA_12	+	-			-		F. trinervia	+CA	Pantoea sp.	Pa Ft+CA_2	+	+
F. trinervia	Pantoea sp.	FtLE_5	+	+		F. robusta	+CA	Pseudomonas sp.	Pk Fr+CA_13	+	-		+	-		F. trinervia	+CA	Pantoea sp.	Pa Ft+CA_3	+	+
F. trinervia	Pantoea sp.	FtLE_6	+	+		F. robusta	+CA	Pseudomonas sp.	Pk Fr+CA_15	+	-			-		F. trinervia	+CA	Pantoea sp.	Pa Ft+CA_4	+	+
F. trinervia	Pantoea sp.	FtLE_8	+	+		F. robusta	+CA	Pseudomonas sp.	Pk Fr+CA_1	+	-			+		F. trinervia	+CA	Pantoea sp.	Pa Ft+CA_5	+	+
F. trinervia	Pantoea sp.	FtLE_9	+	+		F. robusta	+CA	Pseudomonas sp.	Pk Fr+CA_5	+	-	+	+	-		F. trinervia	+CA	Pantoea sp.	Pa Ft+CA_6	+	+
F. trinervia	Pantoea sp.	FtLE_10	+	+		F. robusta	+CA	Pseudomonas sp.	Pk Fr+CA_7	+	-			-		F. trinervia	+CA	Pantoea sp.	Pa Ft+CA_7	+	+
F. trinervia	Pantoea sp.	FtLE_11	+	+		F. robusta	+CA	Pseudomonas sp.	Pk Fr+CA_8	+	-			-		F. trinervia	+CA	Pantoea sp.	Pa Ft+CA_8	+	+
F. trinervia	Bacillus sp.	FtLE_12	+	+		F. robusta	+CA	Pseudomonas sp.	Pk Fr+CA_10	+	-			-		F. trinervia	+CA	Pantoea sp.	Pa Ft+CA_9	+	+
F. trinervia	Bacillus sp.	FtLE_14	+	+		F. robusta	+CA	Pseudomonas sp.	Pk Fr+CA_11	+	-	+	+	-		F. trinervia	+CA	Pantoea sp.	Pa Ft+CA_10	+	+
F. trinervia	Pantoea sp.	FtLE_15	+	+		F. robusta	+CA	Pseudomonas sp.	Pk Fr+CA_14	+	-			-		F. trinervia	+CA	Pantoea sp.	Pa Ft+CA_11	+	+
F. trinervia	Pantoea sp.	FtLE_16	+	+		F. robusta	+CA	Pseudomonas sp.	Pk Fr+CA_16	+	-	+	+			F. trinervia	+CA	Pantoea sp.	Pa Ft+CA_12	+	+
F. trinervia	Pantoea sp.	FtLE_17	+	+		F. robusta	+CA	Pseudomonas sp.	Pk Fr+CA_17	+	-			-		F. trinervia	+CA	Pantoea sp.	Pa Ft+CA_13	+	+
F. trinervia	Pantoea sp.	FtLE_18	+	+		F. robusta	+CA	Pseudomonas siliginis	Pk Fr+CA_18	+	-	+		-		F. trinervia	+CA	Pantoea sp.	Pa Ft+CA_14	+	+
F. trinervia	Pantoea sp.	FtLE_19	+	+		F. robusta	+CA	Pseudomonas sp.	Pk Fr+CA_21	+	-			-		F. trinervia	+CA	Pantoea sp.	Pa Ft+CA_15	+	+
F. trinervia	Bacillus sp.	FtLE_20	+	+		F. robusta	+CA	Pseudomonas sp.	Pk Fr+CA_22	+	-			-		F. trinervia	+CA	Pantoea sp.	Pa Ft+CA_16	+	+
F. trinervia	Pantoea sp.	FtLE_21	+	+		F. robusta	+CA	Pseudomonas sp.	Pk Fr+CA_23	+	-			-		F. trinervia	+CA	Pantoea agglomerans	Pa Ft+CA_17	+	+
F. trinervia	Erwinia sp.	FtLE_22	+	+		F. robusta	+CA	Pseudomonas sp.	Pk Fr+CA_25	+	-			-		F. trinervia	+CA	Pantoea sp.	Pa Ft+CA_18	+	+
F. trinervia	Pantoea sp.	FtLE_23	+	+		F. robusta	+CA	Pseudomonas sp.	Pk Fr+CA_26	+	-			-		F. trinervia	+CA	Pantoea sp.	Pa Ft+CA_19	+	+
F. trinervia	Pantoea sp.	FtLE_24	+	+		F. robusta	+CA	Pantoea sp.	Pa Fr+CA_19	+	+					F. trinervia	+CA	Pantoea sp.	Pa Ft+CA_20	+	+
F. trinervia	Pantoea sp.	FtLE_25	+	+		F. robusta	+CA	Pantoea sp.	Pa Fr+CA_20	+	+		+			F. trinervia	+CA	Pantoea sp.	Pa Ft+CA_21	+	+
						F. robusta	+CA	Pantoea sp.	Pa Fr+CA_24	+	+					F. trinervia	+CA	Pantoea sp.	Pa Ft+CA_22	+	+
						F. robusta	+CA	Pantoea sp.	Pa Fr+CA_4	+	-		+			F. trinervia	+CA	Pantoea sp.	Pa Ft+CA_23	+	+
																F. trinervia	+CA	Pantoea sp.	Pa Ft+CA_24	+	+
																F. trinervia	+CA	Pantoea sp.	Pa Ft+CA_25	+	+
