# Supplementary material for: Cross-feeding niches among commensal leaf bacteria are shaped by the interaction of strain-level diversity and resource availability
Source: ISME J. 2022 Jun 29;16(9):2280–9. doi: 10.1038/s41396-022-01271-2 (PMC9381498; doi:10.1038/s41396-022-01271-2)
Supplement: Supplementary file 4 — Supplementary Table 4 [file 41396_2022_1271_MOESM4_ESM.xlsx]

## Sheet: Consumed
Supplementary Table 4. Metabolite uptake by Ps Fr-CA_5 from two Flaveria robusta leaf extract (FrLE) isolates spent media (SM)
Note: bold numbers indicate significant values (fdr<0.05 or p-value <0.05).
FrLE_12 Spent media											FrLE_1 Spent media
Peak information				Uninoculated Spent Media			Uptake by Ps Fr-CA_5				Peak information				Uninoculated Spent Media			Uptake by Ps Fr-CA_5
Peak	m/z	RT	Ref_name	Area Rep1	Area Rep2	Area Rep3	log2FC	pvalue	fdr		Peak	m/z	RT	Ref_name	Area Rep1	Area Rep2	Area Rep3	log2FC	pvalue	fdr
Neg_4220	411.879	0.582036	NA	121387	97507.3	126782	-20.136	6.89884e-09	2.09791e-05		Neg_1074	242.942	5.33233	NA	556170	514415	434992	-22.2589	2.92855e-09	1.26103e-05
Pos_2103	213.032	2.98689	NA	64117.3	53071.5	48376.5	-19.074	9.28896e-09	2.09791e-05		Neg_1270	269.211	7.74643	NA	363284	331284	238822	-21.5691	3.16234e-08	6.80851e-05
Neg_1134	251.058	3.57534	NA	68892.5	48723.6	59916.1	-19.1747	1.97589e-08	2.97503e-05		Pos_558	121.04	0.926865	NA	225294	123290	172706	-20.7287	1.31309e-07	0.000188473
Pos_3401	306.16	2.64152	NA	128568	81471.1	107495	-20.0135	5.0473e-08	5.69967e-05		Pos_8828	403.305	8.53809	NA	62801.8	30021.9	58901.9	-18.9481	6.34576e-07	0.000683121
Pos_2114	213.146	4.65434	NA	194706	296482	167007	-21.0651	1.15204e-07	0.000104075		Pos_3853	350.289	8.05104	NA	266644	82952.6	279855	-21.0007	3.44467e-06	0.00296655
Neg_1052	240.057	8.96277	NA	52204.3	30537.4	45553.9	-18.7061	1.43255e-07	0.000107847		Pos_2345	228.195	9.10398	NA	954911	113183	145492	-21.9478	2.57486e-05	0.0184789
Pos_3199	290.086	1.15967	NA	62275.9	33723.5	58163.6	-18.9711	2.8734e-07	0.000185417		Pos_5413	138.055	0.696639	Trigonelline	1.32046e+06	68617	979122	-22.9123	8.30991e-05	0.0511178
Pos_7304	164.107	0.160504	NA	148450	61718.6	93371.8	-19.9485	6.88853e-07	0.000369581		Neg_1220	262.867	0.628974	NA	1.65839e+06	42242	1.35877e+06	-23.2818	0.00021024	0.113162
Pos_206	99.0438	0.720027	NA	1.06917e+07	3.86674e+06	1.07494e+07	-26.33	7.3638e-07	0.000369581		Neg_7014	145.05	1.40272	NA	2.30804e+08	175167	1.68571e+08	-30.3108	0.00124402	0.595195
Pos_6988	98.4801	0.165858	NA	590083	282361	218688	-21.7944	9.23397e-07	0.000417098		Neg_1305	275.878	0.566159	NA	212521	17328.1	137789	-3.47517	0.0955967	0.796318
Pos_614	124.087	0.141496	NA	738337	201552	312298	-21.993	2.43389e-06	0.000999442		Pos_5318	116.07	0.688568	L-Proline	2.24925e+06	222508	1.5589e+06	-3.20236	0.100796	0.796318
Pos_3947	360.222	2.64599	NA	101913	31900	80360.5	-19.4454	2.9458e-06	0.00110885		Pos_3909	354.932	0.166863	NA	137997	116054	192664	-2.40722	0.10143	0.796318
Neg_7104	169.011	0.880184	NA	142872	78339	334263	-20.8203	4.53299e-06	0.00157504		Neg_3749	278.146	7.28788	NA	83492.6	63033.2	102906	-2.32143	0.102366	0.796318
Neg_7388	237.06	0.67765	NA	1.06574e+06	167713	599990	-22.5431	9.49427e-06	0.00306326		Pos_3405	306.299	9.12061	NA	51929.4	70675.7	54015.9	-2.19485	0.104145	0.796318
Neg_7469	248.977	0.897396	NA	742998	128317	852080	-22.4538	1.50262e-05	0.0045249		Pos_4513	443.297	7.9979	NA	93280.5	172918	117199	-2.18759	0.105669	0.796318
Pos_2345	228.195	9.10398	NA	124203	44771.3	397110	-20.8476	2.38125e-05	0.00672255		Neg_186	123.901	0.574506	NA	62075.6	32766.5	93383.7	-2.01929	0.110431	0.796318
Neg_6835	85.029	0.873071	NA	1.58728e+06	123494	1.13515e+06	-23.1774	4.08406e-05	0.0108516		Neg_7559	264.999	1.40399	NA	5.50574e+06	0.1	5.53055e+06	-25.1327	0.116117	0.796318
Pos_2444	235.058	0.790705	NA	545312	36647.2	473499	-21.7464	7.71522e-05	0.0193609		Neg_6968	132.074	3.11342	NA	97214.5	0.1	96542.6	-19.3009	0.116117	0.796318
Pos_2814	259.103	0.931505	NA	2.83668e+07	690987	2.55519e+07	-27.4396	0.000118322	0.0281296		Pos_447	114.055	0.721609	NA	7.51673e+06	0.1	7.72214e+06	-25.5982	0.116117	0.796318
Pos_2889	265.311	2.68183	NA	8.27733e+06	175541	3.0962e+06	-25.1982	0.00013602	0.0307202		Neg_7565	266.011	1.40783	NA	330819	0.1	339226	-21.0909	0.116117	0.796318
Pos_2868	264.305	2.68289	NA	3.41185e+06	80195.4	1.15253e+06	-23.8841	0.000146019	0.0314079		Pos_3289	297.953	1.40749	NA	260691	0.1	253722	-20.7095	0.116117	0.796318
Pos_2676	248.277	2.34153	NA	3.92516e+06	72270.1	1.30598e+06	-24.0755	0.000187384	0.0368006		Pos_1375	165.934	0.63981	NA	303742	0.1	294536	-20.9274	0.116117	0.796318
Pos_1981	203.052	0.671384	NA	3.77492e+09	6.9058e+08	4.39224e+09	-9.23316	0.000502202	0.0945187		Pos_1132	152.07	0.649382	NA	779475	0.1	806402	-22.3338	0.116117	0.796318
Pos_5851	219.026	0.642789	NA	5.13178e+08	9.56394e+07	6.61164e+08	-8.49913	0.00109715	0.183549		Pos_2099	212.92	0.61163	NA	272058	0.1	281575	-20.8155	0.116117	0.796318
Neg_843	215.032	0.655823	NA	9.39713e+08	9.82367e+07	1.14306e+09	-8.76786	0.00238366	0.384536		Pos_9464	223.963	0.782217	NA	347337	0.1	359963	-21.1689	0.116117	0.796318
Neg_5230	192.022	0.752813	NA	2.40574e+07	2.32478e+06	2.21467e+07	-5.98863	0.0109419	0.819574		Neg_7560	265.008	1.404	NA	4.60913e+06	0.1	4.84584e+06	-24.9096	0.116117	0.796318
Pos_1989	204.086	0.707	NA	7.70797e+06	1.40119e+06	7.14667e+06	-3.96148	0.0113971	0.819574		Pos_6075	267.145	1.00301	NA	241496	0.1	231461	-20.5883	0.116117	0.796318
Pos_2192	219.047	0.67939	NA	3.83954e+06	1.37156e+06	4.33098e+06	-2.27697	0.0160554	0.819574		Neg_7807	312.961	1.40866	NA	391649	0.1	374827	-21.2848	0.116117	0.796318
Pos_1598	180.086	0.695571	D-Mannosamine|D-(+)-Galactosamine	5.88534e+07	1.89551e+07	5.21318e+07	-11.325	0.0247905	0.819574		Pos_3818	346.856	0.617088	NA	1.14838e+06	0.1	1.20417e+06	-22.9028	0.116117	0.796318
Neg_106	105.019	0.718806	Glycerate | Glyceric-acid	4.52466e+07	1.71815e+06	4.2484e+07	-6.53003	0.0249003	0.819574		Pos_3581	323.087	1.07883	NA	2.07814e+06	0.1	1.97207e+06	-23.6865	0.116117	0.796318
Pos_2295	226.18	9.10677	NA	286616	143579	906474	-3.12535	0.0303022	0.819574		Neg_4464	539.208	5.0701	NA	0.1	40290.6	41999.1	-18.0654	0.116118	0.796318
Pos_5908	230.99	0.918306	NA	3.86809e+07	872893	2.90649e+07	-10.8177	0.0337417	0.819574		Pos_2636	246.007	1.4116	NA	156273	0.1	149205	-19.9577	0.116118	0.796318
Neg_3298	173.008	0.784261	NA	2.63843e+07	2.71131e+06	2.20076e+07	-3.76727	0.0391216	0.819574		Neg_1966	366.851	0.630221	NA	1.58222e+06	0.1	1.49712e+06	-23.2912	0.116118	0.796318
Pos_2131	215.016	0.745995	NA	2.69665e+07	2.15234e+06	2.46758e+07	-8.15764	0.0484002	0.819574		Neg_2055	380.057	3.05145	NA	41018.8	0.1	43138.3	-18.0978	0.116118	0.796318
Pos_6046	261.036	0.726061	NA	1.42071e+07	8.30241e+06	1.24919e+07	-6.27541	0.0581688	0.819574		Pos_5861	221.14	1.16768	NA	55744	0.1	59167.9	-18.5471	0.116119	0.796318
Neg_4807	103.039	1.09111	Alpha-hydroxyisobutyric acid|3-hydroxybutanoic acid|2-hydroxybutyric acid	3.41104e+06	65139.3	2.67483e+06	-7.2645	0.0603307	0.819574		Pos_5228	97.0918	1.05022	NA	56512.8	0.1	60261	-18.5703	0.116119	0.796318
Pos_1017	145.049	0.708147	NA	3.45358e+07	1.41455e+07	3.35784e+07	-5.99226	0.0638397	0.819574		Pos_1193	155.053	0.97533	NA	84791.2	0.1	79358.9	-19.0616	0.116119	0.796318
Pos_5310	115.037	0.645148	NA	1.12938e+07	655613	1.04472e+07	-4.16937	0.0695953	0.819574		Neg_7365	231.93	5.36696	NA	390978	362548	0.1	-21.2603	0.116119	0.796318
Pos_592	123.055	0.843174	Nicotinamide	5.20752e+06	96009.1	6.31723e+06	-6.22212	0.0763168	0.819574		Pos_8354	114.055	0.94084	NA	1.22775e+07	0.1	1.11651e+07	-26.2196	0.116119	0.796318
Pos_219	100.047	0.727517	NA	266586	116312	389066	-4.03205	0.0780719	0.819574		Pos_288	104.095	0.681686	NA	756087	0.1	696295	-22.207	0.116119	0.796318
Pos_5804	210.061	0.913423	NA	2.48521e+08	3.91143e+06	2.26951e+08	-11.2041	0.0823701	0.819574		Pos_2590	244.011	1.40938	NA	463173	0.1	424947	-21.4974	0.11612	0.796318
Neg_327	145.013	0.793717	Alpha-ketoglutaric acid	2.40534e+06	130604	1.49687e+06	-4.41808	0.0871784	0.819574		Pos_2538	241.987	1.40843	NA	125289	0.1	113993	-19.6053	0.116121	0.796318
Pos_856	138.091	0.160443	NA	152079	107190	88321.6	-2.95142	0.091535	0.819574		Pos_6070	266.863	0.625416	NA	444415	0.1	495236	-21.5787	0.116121	0.796318
Pos_2344	228.195	9.28779	NA	160080	76698.2	500587	-3.42062	0.0924388	0.819574		Pos_976	143.001	1.41147	NA	111261	0.1	100652	-19.4301	0.116122	0.796318
Pos_6298	321.167	4.68932	NA	108304	76543.5	213805	-2.94348	0.0938806	0.819574		Neg_7029	147.054	1.41508	NA	935102	0.1	826282	-22.4852	0.116122	0.796318
Pos_507	117.102	0.682585	NA	951419	43693	1.14862e+06	-4.19915	0.0939412	0.819574		Neg_601	182.928	0.631864	NA	286059	0.1	323912	-20.9553	0.116123	0.796318
Pos_6982	97.0761	0.160165	NA	305069	53530.3	126401	-3.20051	0.0940758	0.819574		Pos_11026	398.81	0.870213	NA	460958	0.1	524173	-21.6469	0.116123	0.796318
Pos_2605	244.19	9.28797	NA	102620	48161.2	311119	-3.20681	0.0953279	0.819574		Pos_904	140.082	0.663193	NA	7.4542e+06	0.1	8.77663e+06	-25.6892	0.116125	0.796318
Pos_2296	226.18	9.28773	NA	149774	64673.6	366274	-3.001	0.0977703	0.819574		Pos_5904	229.142	1.28129	NA	97091.1	0.1	85743.1	-19.2171	0.116125	0.796318
Pos_7094	119.001	0.755558	NA	598099	552454	944191	-2.71184	0.0980453	0.819574		Neg_8071	384.956	1.40176	NA	354232	0.1	407034	-21.275	0.116125	0.796318
Pos_2630	245.174	5.96428	NA	70035	83382.4	49848.4	-2.50751	0.0986992	0.819574		Pos_739	130.058	1.40723	NA	2.51518e+06	0.1	2.13041e+06	-23.8844	0.116126	0.796318
Pos_4948	564.301	5.39895	NA	94810	100253	87378.6	-2.49061	0.0987537	0.819574		Neg_1719	327.032	3.04919	NA	36050	0.1	31794.7	-17.7869	0.116126	0.796318
Pos_3410	307.096	5.18745	NA	72986.5	40293	52780.4	-2.4411	0.0999647	0.819574		Pos_2190	218.995	1.40988	NA	184034	0.1	159169	-20.1257	0.116127	0.796318
Pos_1046	146.98	0.703677	NA	748792	2.12342e+06	674310	-2.8075	0.100064	0.819574		Pos_6717	502.76	0.644097	NA	1.13642e+06	0.1	1.34057e+06	-22.9771	0.116127	0.796318
Neg_7365	231.93	5.36696	NA	426669	416002	383552	-2.48963	0.100363	0.819574		Neg_7564	266.002	1.40571	NA	383980	0.1	449338	-21.4055	0.116127	0.796318
Pos_5314	115.086	0.161151	NA	306357	56119.5	77227.7	-2.84126	0.101715	0.819574		Pos_2168	217.987	1.40663	NA	343320	0.1	293541	-21.0176	0.116127	0.796318
Pos_699	128.107	0.56611	NA	206113	161364	248570	-2.36672	0.102248	0.819574		Pos_3557	320.943	1.40671	NA	227644	0.1	266051	-20.6502	0.116128	0.796318
Pos_4899	546.399	7.53201	NA	97574.3	54647.9	80674.7	-2.33806	0.102257	0.819574		Pos_5783	205.004	0.757461	NA	174214	0.1	203518	-20.264	0.116128	0.796318
Neg_1101	247.117	3.21346	NA	41398.4	47887.7	47587.3	-2.25768	0.102413	0.819574		Pos_5190	88.0393	0.714325	NA	1.11985e+06	0.1	933341	-22.7064	0.116129	0.796318
Pos_9196	150.091	0.161678	NA	106139	70315.2	57697.2	-2.22658	0.104552	0.819574		Pos_2656	247.092	0.950757	NA	1.21235e+06	0.1	1.4594e+06	-23.0863	0.116129	0.796318
Pos_4143	383.276	8.53462	NA	45730.2	128716	65313	-2.31685	0.104879	0.819574		Neg_2822	728.707	0.668215	NA	2.0548e+06	0.1	1.69306e+06	-23.5746	0.11613	0.796318
Pos_1250	158.045	0.752347	NA	1.17397e+07	331070	5.78912e+06	-3.66879	0.105254	0.819574		Neg_2189	410.991	3.05342	NA	55628.8	0.1	64961.8	-18.6167	0.11613	0.796318
Pos_4534	445.826	0.754186	NA	621783	4.86384e+06	1.10794e+06	-2.89643	0.105463	0.819574		Neg_1543	306.867	0.574086	NA	0.1	29810.5	34559.5	-17.7111	0.11613	0.796318
Pos_1317	162.998	0.164533	NA	616722	384254	511287	-2.19013	0.106103	0.819574		Neg_1982	369.025	3.05264	NA	48551.7	0.1	41241.9	-18.1913	0.116132	0.796318
Neg_1376	283.263	10.4471	Stereate	9.33748e+06	1.1622e+07	9.17749e+06	-2.27271	0.1062	0.819574		Pos_748	130.514	1.40726	NA	2.02456e+06	0.1	1.63917e+06	-23.5418	0.116132	0.796318
Pos_8406	132.102	0.162892	NA	120290	59334.6	86365.9	-2.15673	0.106268	0.819574		Neg_2386	460.789	0.625331	NA	664894	0.1	819150	-22.2381	0.116134	0.796318
Neg_11410	280.982	4.94572	NA	59822.8	82882.2	43967.7	-2.12453	0.106389	0.819574		Neg_7786	308.071	3.12729	NA	45143.2	0.1	37907.5	-18.0787	0.116135	0.796318
Neg_1534	305.883	0.175418	NA	100896	38874.2	166258	-2.36302	0.106569	0.819574		Pos_1754	189.034	1.40891	NA	642478	0.1	518601	-21.884	0.116135	0.796318
Pos_4594	461.278	3.26228	NA	101415	86321.7	117129	-2.06835	0.106944	0.819574		Neg_2366	454.782	0.632785	NA	1.29165e+06	0.1	1.03006e+06	-22.8837	0.116136	0.796318
Pos_5830	215.016	0.912322	NA	5.88075e+08	2.07281e+07	5.42948e+08	-9.91449	0.108386	0.819574		Pos_10044	576.756	0.65867	NA	1.44675e+06	0.1	1.82446e+06	-23.3784	0.116136	0.796318
Pos_1009	144.138	4.6762	NA	65100.1	44108.7	83773	-2.01313	0.108643	0.819574		Neg_4074	371.064	6.14834	NA	42332.7	0.1	50953.1	-18.2463	0.116137	0.796318
Neg_1063	241.055	8.23729	NA	67826.3	21805	79822.5	-2.0701	0.111418	0.819574		Pos_6569	422.788	0.643929	NA	1.64608e+06	0.1	2.0936e+06	-23.5714	0.116137	0.796318
Pos_835	137.046	0.882412	Hypoxanthine	2.97406e+07	367962	2.71988e+07	-5.69786	0.111896	0.819574		Pos_523	119.014	0.5803	NA	389911	0.1	485806	-21.4771	0.116137	0.796318
Pos_3825	347.012	0.754067	NA	377506	89747.1	651661	-2.10495	0.115986	0.819574		Pos_2762	255.097	0.696379	NA	397925	0.1	506572	-21.5237	0.116141	0.796318
Neg_5532	253.061	3.54374	NA	41919.4	43935.4	0.1	-18.1266	0.116118	0.819574		Pos_1454	170.081	1.408	NA	1.87913e+06	0.1	1.44321e+06	-23.4007	0.116142	0.796318
Pos_2980	272.185	2.84686	NA	54958.2	0.1	50320.8	-18.4208	0.116121	0.819574		Neg_6948	128.043	1.40528	NA	269446	0.1	213046	-20.6171	0.116142	0.796318
Pos_563	121.966	0.701981	NA	0.1	229616	253790	-20.6198	0.116121	0.819574		Pos_1976	202.985	1.40834	NA	94096.7	0.1	74991.6	-19.1044	0.116144	0.796318
Neg_4043	355.156	9.42073	NA	0.1	35209.8	38451.7	-17.9056	0.116121	0.819574		Pos_6509	390.874	0.61524	NA	1.24323e+06	0.1	1.64462e+06	-23.1985	0.116145	0.796318
Pos_2762	255.097	0.696379	NA	899349	0.1	802154	-22.4353	0.116122	0.819574		Neg_7720	292.055	3.12604	NA	36731.1	0.1	45849	-18.0705	0.116146	0.796318
Pos_1881	195.959	0.902821	NA	475975	0.1	424335	-21.517	0.116122	0.819574		Neg_6944	127.039	1.40399	NA	7.42272e+06	0.1	5.45114e+06	-25.3549	0.116146	0.796318
Pos_5955	239.935	0.798789	NA	1.25948e+06	0.1	1.10693e+06	-22.9112	0.116123	0.819574		Pos_1979	203.022	1.41151	NA	253929	0.1	197401	-20.5208	0.116146	0.796318
Pos_1754	189.034	1.40891	NA	57305.7	0.1	63905.9	-18.6241	0.116123	0.819574		Pos_1452	170.05	1.40514	NA	1.23936e+06	0.1	1.64994e+06	-23.1993	0.116147	0.796318
Pos_6102	272.902	0.198759	NA	321731	0.1	368623	-21.1339	0.116125	0.819574		Neg_7018	146.053	1.40333	NA	1.37609e+07	0.1	9.93838e+06	-26.2353	0.116147	0.796318
Pos_7430	190.107	0.722486	NA	198303	0.1	227010	-20.4351	0.116125	0.819574		Pos_2652	246.99	1.40682	NA	1.08511e+06	0.1	817347	-22.5964	0.116147	0.796318
Pos_3581	323.087	1.07883	NA	453619	0.1	392999	-21.4283	0.116125	0.819574		Neg_3001	98.9231	0.843239	NA	284720	0.1	218541	-20.6779	0.116149	0.796318
Pos_2597	244.088	2.56526	NA	48106.7	0.1	42223.7	-18.1999	0.116127	0.819574		Pos_1972	202.964	1.4126	NA	91381.4	0.1	71116.5	-19.047	0.11615	0.796318
Pos_2283	225.979	0.874102	NA	308901	0.1	365582	-21.1004	0.116129	0.819574		Neg_3883	315.252	6.34889	NA	66688.7	52018.7	0.1	-18.594	0.116151	0.796318
Pos_2658	247.1	3.0535	NA	235041	0.1	198701	-20.4634	0.11613	0.819574		Neg_2016	374.871	0.610573	NA	850992	0.1	1.1505e+06	-22.6696	0.116151	0.796318
Pos_5947	237.097	0.727633	NA	304945	0.1	364554	-21.0897	0.116131	0.819574		Neg_818	211	0.582444	NA	1.90807e+06	0.1	2.6343e+06	-23.852	0.116153	0.796318
Neg_8071	384.956	1.40176	NA	47969.4	0.1	40908.5	-18.1765	0.116131	0.819574		Pos_1379	166.017	1.40707	NA	278789	0.1	210427	-20.6371	0.116153	0.796318
Pos_1051	147.051	0.966941	NA	67104.6	0.1	80406	-18.9074	0.116134	0.819574		Neg_824	211.949	0.597701	NA	211874	0.1	160545	-20.2435	0.116153	0.796318
Pos_1228	156.975	0.592761	NA	643059	0.1	807798	-22.2054	0.116137	0.819574		Pos_2634	245.982	1.41116	NA	1.71818e+06	0.1	1.2501e+06	-23.2382	0.116153	0.796318
Pos_7489	203.102	0.999367	NA	223868	0.1	178751	-20.356	0.11614	0.819574		Neg_4220	411.879	0.582036	NA	181572	0.1	137301	-20.0196	0.116155	0.796318
Pos_2440	234.947	0.864465	NA	1.07813e+06	0.1	1.38964e+06	-22.9717	0.116141	0.819574		Neg_2341	447.041	3.05288	NA	55424.9	0.1	72404.5	-18.7008	0.116156	0.796318
Pos_3039	277.125	2.37818	NA	76924.4	0.1	95379	-19.1316	0.116141	0.819574		Pos_717	129.055	1.40647	NA	7.03407e+07	0.1	4.69238e+07	-28.5422	0.116157	0.796318
Pos_5580	167.081	1.06096	NA	46965.3	0.1	57890.7	-18.415	0.116142	0.819574		Pos_626	124.991	1.41167	NA	66142.9	0.1	50599.3	-18.5699	0.116157	0.796318
Pos_5943	236.089	0.711918	NA	246634	0.1	194049	-20.4863	0.116143	0.819574		Pos_2903	267.011	1.40742	NA	274014	0.1	200863	-20.5942	0.116161	0.796318
Pos_10827	127.087	0.162542	NA	115003	90646.9	0.1	-19.3868	0.116146	0.819574		Neg_7712	289.972	1.40931	NA	508946	0.1	365429	-21.4749	0.116163	0.796318
Pos_7782	270.058	1.17099	NA	153042	0.1	117782	-19.784	0.116151	0.819574		Neg_2171	406.776	0.655781	NA	1.27073e+06	0.1	1.82039e+06	-23.2967	0.116164	0.796318
Pos_3526	317.215	2.78277	NA	202494	0.1	154945	-20.1843	0.116151	0.819574		Pos_32	83.0491	1.40723	NA	3.04813e+06	0.1	2.0806e+06	-24.0271	0.116166	0.796318
Pos_6309	324.873	0.62357	NA	975844	0.1	721304	-22.4316	0.116152	0.819574		Neg_6900	111.081	2.93905	NA	269217	0.1	193691	-20.5573	0.116167	0.796318
Pos_4496	441.151	5.06169	NA	46222.9	0.1	59516.3	-18.4271	0.116153	0.819574		Pos_2134	215.04	1.40858	NA	336245	0.1	240294	-20.874	0.116167	0.796318
Pos_3958	362.189	4.15259	NA	0.1	52808.1	69474	-18.6368	0.116159	0.819574		Pos_9187	147.168	0.594606	NA	831781	0.1	582277	-22.1684	0.116167	0.796318
Pos_2669	248.076	1.16557	NA	891137	0.1	616034	-22.2604	0.116171	0.819574		Neg_8279	474.17	2.54227	NA	133070	0.1	96915.4	-19.5481	0.116168	0.796318
Neg_2861	794.945	8.94051	NA	0.1	1.24291e+06	849200	-22.7335	0.116172	0.819574		Pos_379	111.044	1.40804	NA	6.25523e+06	0.1	4.17399e+06	-25.0511	0.116168	0.796318
Neg_3815	300.879	0.812984	NA	269850	0.1	187277	-20.5392	0.116179	0.819574		Pos_769	131.533	1.40875	NA	278386	0.1	392437	-21.0925	0.116169	0.796318
Pos_1946	200.984	1.40577	NA	62138.7	0.1	44500.4	-18.4393	0.11618	0.819574		Pos_3834	347.839	0.858992	NA	215483	0.1	302724	-20.7201	0.116169	0.796318
Neg_6110	377.159	7.9526	NA	0.1	50777.5	72537.5	-18.649	0.116188	0.819574		Pos_2383	231.017	1.40542	NA	245423	0.1	175506	-20.4202	0.116169	0.796318
Pos_1581	177.948	0.893376	NA	134832	0.1	198616	-20.0841	0.116189	0.819574		Pos_10617	372.839	0.735359	NA	165986	0.1	235842	-20.3532	0.116175	0.796318
Pos_2590	244.011	1.40938	NA	33436.7	0.1	47472.9	-18.041	0.11619	0.819574		Pos_1380	166.039	1.41089	NA	1.57764e+06	0.1	1.04536e+06	-23.0597	0.116179	0.796318
Pos_4057	371.326	6.1682	NA	79720.1	0.1	54851	-18.775	0.116194	0.819574		Pos_1636	182.078	2.63245	NA	2.43248e+06	0.1	1.58713e+06	-23.6756	0.116181	0.796318
Pos_682	128.006	0.797839	NA	130224	0.1	197644	-20.0597	0.116201	0.819574		Neg_7137	174.011	1.0489	NA	425816	0.1	289879	-21.186	0.116181	0.796318
Pos_1685	185.012	1.40735	NA	51096.8	0.1	34422.4	-18.1209	0.116209	0.819574		Neg_1520	303.035	3.05094	NA	58613.1	0.1	41824.3	-18.3529	0.116182	0.796318
Pos_2391	231.122	3.21458	NA	73230	0.1	46308.4	-18.6041	0.116235	0.819574		Neg_8072	384.967	1.40656	NA	199140	0.1	291524	-20.6413	0.116183	0.796318
Pos_1747	188.176	0.653078	NA	486516	0.1	836733	-22.0726	0.116236	0.819574		Pos_5299	113.087	1.85383	NA	60804.7	0.1	86377.1	-18.9042	0.116184	0.796318
Neg_1236	264.299	2.68356	NA	95886.8	0.1	59574	-18.9832	0.116239	0.819574		Pos_2540	242.011	1.40569	NA	3.57769e+06	0.1	2.28145e+06	-24.2192	0.116185	0.796318
Pos_3089	281.135	3.05919	NA	136645	83194.7	0.1	-19.4831	0.116244	0.819574		Pos_1419	168.05	1.40797	NA	198706	0.1	135966	-20.0894	0.116186	0.796318
Pos_3299	298.951	1.4059	NA	63218.7	0.1	39309.7	-18.3826	0.116247	0.819574		Pos_3815	346.034	1.40749	NA	273984	0.1	185648	-20.5471	0.116187	0.796318
Pos_4712	487.322	7.79393	NA	0.1	77670.5	46434.3	-18.6582	0.116265	0.819574		Pos_3350	302.117	0.941778	NA	175947	0.1	120295	-19.9134	0.116188	0.796318
Pos_1417	168.029	0.85185	NA	44031.2	0.1	74166.5	-18.5878	0.11627	0.819574		Pos_4859	530.409	9.72488	NA	33237.6	47503.4	0.1	-18.038	0.116193	0.796318
Pos_1023	145.954	0.164612	NA	972620	518551	0.1	-22.245	0.116275	0.819574		Pos_3881	353.026	1.40966	NA	315135	0.1	208840	-20.7361	0.116194	0.796318
Pos_4230	398.331	10.0506	NA	33287.2	0.1	57257.3	-18.2033	0.11629	0.819574		Neg_7541	261.977	1.40962	NA	99634.9	0.1	67687.7	-19.0892	0.116197	0.796318
Neg_7207	189.029	3.11058	NA	83105.2	0.1	47513.8	-18.732	0.116291	0.819574		Pos_9064	112.112	0.590577	NA	548633	0.1	355084	-21.5225	0.116197	0.796318
Pos_2231	222.097	1.03172	NA	67465.4	0.1	38589.8	-18.4314	0.116296	0.819574		Pos_587	123.03	1.41163	NA	121601	0.1	81926.9	-19.3718	0.116198	0.796318
Neg_5480	246.061	1.16952	NA	237198	0.1	128732	-20.2182	0.116296	0.819574		Neg_3758	280.162	6.52045	NA	0.1	38069.7	26176.5	-17.7083	0.116204	0.796318
Pos_1194	155.056	0.795223	NA	87389.7	0.1	159207	-19.6488	0.1163	0.819574		Neg_6832	83.0497	1.40467	NA	222746	0.1	145413	-20.2269	0.116204	0.796318
Pos_2167	217.227	1.17339	NA	163379	0.1	88392.8	-19.6787	0.116308	0.819574		Pos_580	122.528	1.40612	NA	4.10129e+06	0.1	2.45808e+06	-24.3821	0.116204	0.796318
Neg_1234	263.296	2.68478	NA	741176	0.1	346922	-21.7903	0.116357	0.819574		Neg_7601	270.922	1.40993	NA	123397	0.1	80722.3	-19.376	0.11621	0.796318
Neg_1218	262.289	2.68608	NA	392114	0.1	185161	-20.8759	0.116372	0.819574		Neg_8052	380.948	1.41345	NA	134084	0.1	210153	-20.13	0.116214	0.796318
Pos_2675	248.244	0.956511	NA	1.02288e+06	0.1	441543	-22.2189	0.1164	0.819574		Pos_2288	226.038	1.4066	NA	289757	0.1	179819	-20.578	0.116222	0.796318
Pos_3092	281.255	2.79456	NA	211399	0.1	91839.7	-19.9471	0.116462	0.819574		Neg_7908	332.986	1.40488	NA	347041	0.1	578228	-21.5565	0.116227	0.796318
Pos_5224	96.1592	2.33869	NA	82688.1	0.1	37486.3	-18.6117	0.116472	0.819574		Pos_3111	282.989	1.40626	NA	686705	0.1	408839	-21.8002	0.116228	0.796318
Pos_184	97.0762	0.81029	NA	216435	0.1	90058.8	-19.9625	0.116498	0.819574		Neg_7445	244.996	0.874219	NA	256956	0.1	154482	-20.3873	0.116239	0.796318
Neg_1762	331.283	2.68515	NA	80832.9	0.1	35374.9	-18.5633	0.116507	0.819574		Pos_820	135.111	0.796519	NA	329817	0.1	567409	-21.5121	0.116242	0.796318
Pos_2897	266.315	2.68292	NA	880466	0.1	323684	-21.9365	0.116531	0.819574		Neg_740	197.901	0.573931	NA	0.1	244133	418379	-21.0746	0.116245	0.796318
Pos_2858	263.299	2.68511	NA	749330	0.1	276632	-21.7055	0.116536	0.819574		Neg_1751	330.859	0.801706	NA	101667	0.1	169175	-19.7841	0.116246	0.796318
Neg_1102	247.267	2.33011	NA	817650	0.1	297764	-21.8261	0.116544	0.819574		Neg_4078	373.043	5.0536	NA	31173.9	0.1	50053.5	-18.0466	0.116251	0.796318
Pos_5918	232.215	0.950093	NA	381223	0.1	142506	-20.7354	0.116564	0.819574		Pos_8761	326.91	0.621604	NA	217528	0.1	379362	-20.9241	0.116256	0.796318
Pos_3286	297.283	3.05194	NA	187187	0.1	69726.5	-19.7079	0.116615	0.819574		Pos_1946	200.984	1.40577	NA	3.11349e+06	0.1	1.64445e+06	-23.9189	0.116258	0.796318
Pos_1284	160.097	2.62724	NA	102924	0.1	38123	-18.8428	0.116667	0.819574		Neg_7512	257.074	3.12602	NA	70018.8	0.1	42498.1	-18.5167	0.116259	0.796318
Pos_2664	247.271	2.34178	NA	758278	0.1	239460	-21.6653	0.116683	0.819574		Pos_454	114.539	1.40989	NA	559668	0.1	314287	-21.4742	0.116259	0.796318
Pos_289	104.107	0.152219	NA	1.5473e+07	1.61433e+06	3.94559e+06	-2.62269	0.116695	0.819574		Pos_5700	189.037	0.681216	NA	250872	0.1	141631	-20.3193	0.116272	0.796318
Neg_1435	290.948	0.569707	NA	0.1	41896.9	117174	-19.0163	0.116697	0.819574		Neg_6875	101.06	1.40614	NA	931899	0.1	499800	-22.1863	0.116272	0.796318
Pos_7586	222.112	0.753287	NA	177790	0.1	564354	-21.2383	0.116708	0.819574		Pos_1533	174.025	1.41177	NA	629550	0.1	340403	-21.6245	0.116276	0.796318
Pos_6113	276.238	1.15354	NA	155114	0.1	48322.6	-19.3712	0.11684	0.819574		Neg_7909	332.995	1.40298	NA	688583	0.1	1.31322e+06	-22.6698	0.116277	0.796318
Pos_5192	88.0756	2.41486	NA	5.49231e+06	0.1	2.69844e+07	-26.6899	0.116843	0.819574		Neg_2448	478.978	3.05344	NA	39663.2	0.1	68550.4	-18.4605	0.116288	0.796318
Pos_2707	250.286	2.34298	NA	1.38154e+06	0.1	352403	-22.4626	0.116863	0.819574		Pos_3864	352.025	1.40988	NA	115200	0.1	65093.9	-19.197	0.11629	0.796318
Neg_977	231.239	1.4626	NA	151412	0.1	45565	-19.3246	0.116888	0.819574		Pos_1526	173.102	1.04373	NA	38866	0.1	67659.2	-18.4378	0.116293	0.796318
Pos_6095	271.265	2.33575	NA	473417	0.1	127421	-20.9336	0.116907	0.819574		Pos_728	129.517	1.41352	NA	203610	0.1	110897	-19.9997	0.116298	0.796318
Pos_416	112.076	0.696779	NA	0.1	172340	762824	-21.5718	0.11708	0.819574		Pos_1687	185.021	1.40899	NA	67241.1	0.1	38272.1	-18.424	0.116299	0.796318
Pos_8463	156.102	0.16795	NA	204353	46416.8	0.1	-19.673	0.117264	0.819574		Neg_7687	286.98	1.40695	NA	360850	0.1	701186	-21.7554	0.116301	0.796318
Neg_1099	246.261	2.3468	NA	517565	0.1	104979	-20.9848	0.117293	0.819574		Pos_3331	300.94	1.09274	NA	113463	0.1	62729.8	-19.1638	0.116304	0.796318
Pos_173	96.1592	2.68253	NA	139352	0.1	32094.6	-19.1244	0.117307	0.819574		Pos_3300	298.961	1.40741	NA	1.76622e+06	0.1	855790	-23.0592	0.116312	0.796318
Pos_5275	110.046	0.582503	NA	0.1	36407.1	182977	-19.4801	0.117514	0.819574		Pos_1346	164.092	1.40699	NA	372276	0.1	191832	-20.8426	0.116316	0.796318
Neg_5555	257.211	6.32177	NA	377039	65855	349605	-2.00678	0.117664	0.819574		Neg_7292	213.037	1.40409	NA	1.50483e+07	0.1	3.58842e+07	-27.339	0.116319	0.796318
Pos_33	83.0604	0.163479	NA	1.49404e+06	156640	0.1	-22.3916	0.118247	0.819574		Pos_1685	185.012	1.40735	NA	237866	0.1	122811	-20.1973	0.116327	0.796318
Pos_5670	185.042	0.688434	NA	5.01078e+06	889697	4.28135e+06	-2.02357	0.12656	0.819574		Neg_7348	229.011	1.40742	NA	209570	0.1	104307	-19.9968	0.116356	0.796318
Pos_5555	163.06	0.718171	3-Hydroxy-3-Methylglutarate	9.74702e+06	2.35355e+06	8.96851e+06	-6.80222	0.130505	0.819574		Pos_2156	217.029	1.4096	NA	290426	0.1	614813	-21.5249	0.116357	0.796318
Pos_50	85.076	0.148021	NA	3.57626e+06	284928	711411	-2.7395	0.140801	0.819574		Pos_4130	380.966	1.40666	NA	259523	0.1	126151	-20.294	0.116366	0.796318
Pos_9064	112.112	0.590577	NA	2.10391e+06	237486	2.61432e+06	-2.44511	0.17381	0.819574		Neg_8053	381.076	1.40997	NA	272158	0.1	585797	-21.4475	0.116369	0.796318
Neg_677	191.019	0.753445	Isocitric acid	3.56216e+08	3.29888e+07	3.32992e+08	-6.10676	0.192009	0.819574		Pos_561	121.509	1.40909	NA	732144	0.1	334039	-21.761	0.116374	0.796318
Pos_7152	129.138	0.593721	NA	5.94105e+06	398978	6.79442e+06	-2.77654	0.207181	0.819574		Neg_7939	342.994	1.40913	NA	147365	0.1	72514.5	-19.4833	0.116377	0.796318
Pos_1557	175.108	0.696404	NA	2.03041e+07	2.35326e+06	1.94771e+07	-2.05936	0.209518	0.819574		Neg_1390	285.918	0.629498	NA	557449	0.1	248138	-21.3566	0.116401	0.796318
Neg_232	133.013	0.753881	(S)-Malate|(R)-Malate	3.95456e+07	1.64469e+06	2.67246e+07	-5.20091	0.217119	0.819574		Neg_52	96.9913	0.841745	NA	1.56175e+06	0.1	3.89605e+06	-24.1169	0.116403	0.796318
Pos_5839	217.032	0.725655	NA	2.75954e+06	275248	2.90438e+06	-2.23843	0.218197	0.819574		Pos_3076	279.965	0.723423	NA	114947	0.1	250233	-20.2152	0.116409	0.796318
Neg_123	111.008	0.757833	NA	8.79975e+06	1.39016e+06	8.74027e+06	-4.20114	0.225757	0.819574		Pos_3757	339.978	1.40916	NA	268063	0.1	120537	-20.3049	0.116423	0.796318
Pos_9187	147.168	0.594606	NA	3.0958e+06	156338	3.38031e+06	-2.86447	0.239807	0.819574		Pos_5631	175.116	1.90891	NA	75988.7	0.1	36178.3	-18.5123	0.116432	0.796318
Pos_2924	268.104	1.19256	2'-Deoxyguanosine	9.23671e+07	580554	8.3625e+07	-4.97968	0.243581	0.819574		Neg_7257	203.008	1.4053	NA	2.1279e+06	0.1	5.79848e+06	-24.6552	0.116447	0.796318
Pos_1044	146.165	0.59509	Spermidine	4.37201e+07	2.03269e+06	4.77076e+07	-2.90563	0.245961	0.819574		Neg_7443	244.974	1.40489	NA	2.10832e+06	0.1	782882	-23.2002	0.116481	0.796318
Pos_7041	110.035	0.955129	NA	2.4201e+06	46465.7	2.15983e+06	-4.60087	0.246185	0.819574		Neg_7380	234.945	1.40529	NA	387536	0.1	156897	-20.7914	0.116492	0.796318
Pos_1065	148.042	0.745419	NA	5.40869e+06	312494	5.77329e+06	-2.68031	0.250092	0.819574		Neg_4287	445.185	7.79779	NA	49560.4	22654.9	0.1	-17.877	0.116493	0.796318
Pos_5873	224.141	2.87888	NA	2.18397e+06	0.1	0.1	-3.78322	0.251889	0.819574		Neg_7269	205.005	1.40801	NA	679271	0.1	1.8632e+06	-23.0148	0.1165	0.796318
Pos_2854	263.11	0.805345	NA	4.00097e+06	1.04938e+06	2.64602e+06	-3.21958	0.254851	0.819574		Pos_4224	396.927	1.41081	NA	507024	0.1	199427	-21.1672	0.116503	0.796318
Pos_2692	249.283	2.35264	NA	1.22976e+07	189027	1.50207e+06	-4.7348	0.25774	0.819574		Neg_7301	214.04	1.4071	NA	859116	0.1	2.45238e+06	-23.396	0.116519	0.796318
Neg_4968	147.065	1.43281	NA	1.04571e+07	86727.4	8.55287e+06	-4.48604	0.262749	0.819574		Pos_4129	380.955	1.40898	NA	392345	0.1	152071	-20.7913	0.116529	0.796318
Neg_1116	248.959	0.173718	NA	1.07316e+07	525020	8.86801e+06	-2.91114	0.271363	0.819574		Neg_7735	295.937	1.41252	NA	216545	0.1	86524.1	-19.9463	0.116536	0.796318
Pos_5457	144.065	0.687904	NA	6.47919e+06	95189	5.45175e+06	-4.22892	0.273565	0.819574		Pos_592	123.055	0.843174	Nicotinamide	250913	0.1	674952	-21.5574	0.116536	0.796318
Neg_3374	189.076	3.27366	NA	4.78884e+06	44281.6	3.51198e+06	-4.2579	0.281049	0.819574		Neg_7623	275.007	1.40866	NA	518114	0.1	193254	-21.1772	0.116548	0.796318
Pos_4163	386.812	0.730477	NA	854910	239342	814824	-2.44163	0.281746	0.819574		Neg_3598	243.843	0.898357	NA	227167	0.1	89200.1	-20.0082	0.116549	0.796318
Pos_1311	162.076	0.707617	Alpha-Aminoadipate	2.98584e+06	917312	2.31075e+06	-2.47759	0.28312	0.819574		Pos_3719	337.086	1.40794	NA	502493	0.1	1.45631e+06	-22.6385	0.116558	0.796318
Pos_338	109.076	0.1601	NA	454930	88760.8	133277	-2.07162	0.30605	0.819574		Neg_7808	313.089	1.40797	NA	1.65262e+06	0.1	5.34025e+06	-24.4744	0.116578	0.796318
Pos_9247	160.097	0.692465	NA	2.84913e+06	41769.9	8.47174e+06	-3.97644	0.315927	0.819574		Neg_6901	112.016	1.40999	NA	132886	0.1	52045.4	-19.2336	0.116587	0.796318
Pos_6072	267.107	0.660875	NA	1.84194e+06	128043	2.46283e+06	-2.5462	0.317712	0.819574		Pos_3110	282.979	1.40671	NA	294299	0.1	108293	-20.3559	0.116596	0.796318
Pos_11	81.0447	0.655276	Pyrimidine	0.1	0.1	67633.7	-20.4273	0.373901	0.819574		Neg_7654	280.972	1.40568	NA	316844	0.1	114632	-20.4559	0.116608	0.796318
Neg_158	116.887	0.164456	NA	278067	0.1	0.1	-17.7824	0.373901	0.819574		Neg_7424	243.026	1.40256	NA	1.21543e+06	0.1	397260	-22.358	0.116617	0.796318
Neg_2155	402.81	0.62474	NA	0.1	561092	0.1	-19.822	0.373901	0.819574		Neg_7261	204.011	1.40689	NA	148588	0.1	431155	-20.882	0.116635	0.796318
Neg_2201	412.868	0.70284	NA	6.84452e+06	0.1	0.1	-20.8348	0.373901	0.819574		Pos_1693	185.092	0.768654	NA	263927	0.1	93647.7	-20.1849	0.116641	0.796318
Neg_2812	712.734	0.667006	NA	0.1	59383.8	0.1	-24.4435	0.373901	0.819574		Pos_3299	298.951	1.4059	NA	470768	0.1	157809	-20.9987	0.116657	0.796318
Neg_2967	91.0215	9.63509	NA	536420	0.1	0.1	-17.5947	0.373901	0.819574		Pos_3084	280.95	1.41095	NA	338830	0.1	114448	-20.527	0.116674	0.796318
Neg_3263	165.018	0.177181	NA	0.1	59194	0.1	-20.77	0.373901	0.819574		Neg_7848	318.927	1.40457	NA	181821	0.1	62487.2	-19.6353	0.116705	0.796318
Neg_3343	185.117	4.51153	NA	0.1	64089.5	0.1	-17.5901	0.373901	0.819574		Neg_1363	281.053	3.04903	NA	78246.8	0.1	28168.4	-18.4363	0.116725	0.796318
Neg_4579	662.947	7.19935	NA	0.1	0.1	68579.2	-17.7048	0.373901	0.819574		Neg_7982	354.967	1.40944	NA	242377	0.1	885265	-21.8418	0.116824	0.796318
Neg_4646	779.93	8.10455	NA	820841	0.1	0.1	-17.8024	0.373901	0.819574		Neg_7734	295.928	1.40651	NA	292583	0.1	84927.5	-20.2631	0.116863	0.796318
Neg_6614	638.8	0.694356	NA	35474.1	0.1	0.1	-21.3837	0.373901	0.819574		Neg_7659	281.024	1.40612	NA	1.17527e+06	0.1	5.16843e+06	-24.3339	0.116869	0.796318
Neg_7248	200.061	3.11087	NA	46324.8	0.1	0.1	-16.8514	0.373901	0.819574		Neg_7847	318.917	1.40912	NA	399908	0.1	109040	-20.6941	0.116909	0.796318
Neg_7380	234.945	1.40529	NA	47591.6	0.1	0.1	-17.2365	0.373901	0.819574		Pos_1018	145.069	0.943622	NA	70306.8	0.1	21434.9	-18.2223	0.116963	0.796318
Neg_7565	266.011	1.40783	NA	100305	0.1	0.1	-17.2754	0.373901	0.819574		Neg_7663	282.027	1.40914	NA	109583	0.1	426580	-20.7693	0.116979	0.796318
Neg_845	215.066	0.696724	NA	0.1	0.1	656116	-18.351	0.373901	0.819574		Neg_7883	326.978	1.41064	NA	121252	0.1	32719	-18.9693	0.117073	0.796318
Pos_1004	144.065	0.937516	NA	0.1	0.1	481016	-21.0606	0.373901	0.819574		Neg_7983	354.977	1.41359	NA	87863	0.1	371160	-20.5452	0.11711	0.796318
Pos_101	90.0083	0.566803	NA	0.1	0.1	764528	-20.6127	0.373901	0.819574		Pos_1799	191.029	1.40648	NA	2.31566e+06	0.1	1.38839e+07	-25.6864	0.117116	0.796318
Pos_106	90.5068	0.57445	NA	0.1	0.1	423003	-21.2812	0.373901	0.819574		Neg_7815	314.092	1.40902	NA	132191	0.1	713269	-21.4263	0.117381	0.796318
Pos_1106	151.003	1.40493	NA	32626.5	0.1	0.1	-16.7307	0.373901	0.819574		Neg_215	129.936	0.576934	NA	18125.7	0.1	79062.5	-18.3055	0.117423	0.796318
Pos_1185	154.932	0.872932	NA	0.1	0.1	65451.2	-17.7351	0.373901	0.819574		Neg_7740	296.936	1.40484	NA	410990	0.1	75419.2	-20.6288	0.117497	0.796318
Pos_1256	158.117	2.4587	NA	256275	0.1	0.1	-19.7043	0.373901	0.819574		Neg_7741	296.945	1.40655	NA	474522	0.1	79516.7	-20.8166	0.117628	0.796318
Pos_1379	166.017	1.40707	NA	36286	0.1	0.1	-16.8841	0.373901	0.819574		Neg_7118	172.829	0.67015	NA	0.1	240649	1.95281e+06	-22.8017	0.117873	0.796318
Pos_1385	166.086	3.4568	NA	0.1	0.1	81810.6	-18.057	0.373901	0.819574		Neg_1033	238.9	0.630888	NA	1.31096e+06	152370	0.1	-22.2178	0.118077	0.796318
Pos_1450	170.045	1.01835	NA	0.1	0.1	59627.2	-17.6006	0.373901	0.819574		Neg_7967	349.011	1.41165	NA	246667	0.1	2.54333e+06	-23.1488	0.118257	0.796318
Pos_1567	176.074	1.30524	NA	0.1	0.1	70003.1	-17.8321	0.373901	0.819574		Neg_8172	416.998	1.40565	NA	66296.8	0.1	1.17512e+06	-21.9805	0.119834	0.796318
Pos_1693	185.092	0.768654	NA	58121.2	0.1	0.1	-17.5637	0.373901	0.819574		Neg_1780	333.857	0.197716	NA	492932	40503.6	265727	-2.00384	0.123091	0.796318
Pos_1729	187.057	0.832993	NA	0.1	741179	0.1	-21.2364	0.373901	0.819574		Pos_1327	163.079	0.903591	NA	642216	0.1	14110.3	-21.061	0.123709	0.796318
Pos_1772	190.003	0.16914	NA	739362	0.1	0.1	-21.2329	0.373901	0.819574		Neg_2245	426.854	0.62508	NA	7.47199e+06	63536.2	5.19414e+06	-2.07336	0.14679	0.847291
Pos_1885	196.058	1.15415	NA	0.1	0.1	40286.5	-17.035	0.373901	0.819574		Neg_490	170.832	0.662622	NA	3.25958e+06	528025	3.93061e+06	-2.12616	0.193195	0.913315
Pos_1908	197.985	0.869752	NA	0.1	0.1	79115.6	-18.0086	0.373901	0.819574		Pos_2295	226.18	9.10677	NA	1.98438e+06	295824	355894	-4.23153	0.213536	0.913315
Pos_1913	198.076	0.960717	NA	0.1	0.1	778521	-21.3073	0.373901	0.819574		Pos_5851	219.026	0.642789	NA	5.85326e+07	1.83935e+06	4.25011e+07	-3.42534	0.220504	0.913315
Pos_2024	206.154	2.74283	NA	1.69841e+06	0.1	0.1	-22.4327	0.373901	0.819574		Pos_2344	228.195	9.28779	NA	1.01152e+06	151354	154695	-3.76299	0.236048	0.913315
Pos_2102	213.01	0.980043	NA	0.1	0.1	136314	-18.7935	0.373901	0.819574		Pos_2296	226.18	9.28773	NA	769768	132355	123432	-3.40583	0.248774	0.913315
Pos_2134	215.04	1.40858	NA	77480.7	0.1	0.1	-17.9785	0.373901	0.819574		Pos_1981	203.052	0.671384	NA	3.48603e+08	5.96159e+06	2.81764e+08	-5.05281	0.254077	0.913315
Pos_2211	220.934	0.182892	NA	0.1	0.1	324844	-20.0464	0.373901	0.819574		Pos_2605	244.19	9.28797	NA	723478	98500.3	104468	-3.25024	0.261714	0.913315
Pos_227	101.008	0.571206	NA	0.1	0.1	98934.1	-18.3311	0.373901	0.819574		Pos_289	104.107	0.152219	NA	1.96006e+07	785501	2.15222e+06	-4.03985	0.264574	0.913315
Pos_2572	243.085	2.56653	NA	426670	0.1	0.1	-20.4397	0.373901	0.819574		Pos_2192	219.047	0.67939	NA	7.74449e+06	110406	5.66392e+06	-4.23983	0.271589	0.913315
Pos_265	103.058	0.930517	NA	52418.6	0.1	0.1	-17.4148	0.373901	0.819574		Neg_843	215.032	0.655823	NA	9.77224e+07	1.80442e+06	1.24474e+08	-3.46755	0.278613	0.913315
Pos_2652	246.99	1.40682	NA	43790.9	0.1	0.1	-17.1553	0.373901	0.819574		Pos_1515	173.042	0.679563	NA	5.20265e+06	80928.5	4.28942e+06	-2.83497	0.316961	0.913315
Pos_2910	267.12	3.83518	NA	0.1	210161	0.1	-19.4181	0.373901	0.819574		Pos_1598	180.086	0.695571	D-Mannosamine|D-(+)-Galactosamine	7.08382e+06	174832	5.30761e+06	-2.44107	0.347397	0.913315
Pos_3009	275.073	0.71733	NA	154070	0.1	0.1	-18.9702	0.373901	0.819574		Pos_5839	217.032	0.725655	NA	3.88083e+07	292608	3.68896e+07	-2.89878	0.355904	0.913315
Pos_3052	277.967	0.672299	NA	0.1	803801	0.1	-21.3534	0.373901	0.819574		Pos_5571	166.086	1.91832	L-Phenylalanine	3.30284e+07	0.1	1.60429e+07	-8.39582	0.366971	0.913315
Pos_308	105.954	0.704249	NA	0.1	887257	0.1	-21.496	0.373901	0.819574		Pos_1439	169.047	1.4024	NA	2.52133e+07	0.1	2.76108e+07	-8.22517	0.369399	0.913315
Pos_3447	311.089	3.1553	NA	0.1	80236.5	0.1	-18.0289	0.373901	0.819574		Neg_1012	234.928	0.606855	NA	0.1	0.1	300937	-19.9361	0.373901	0.913315
Pos_3505	316.196	2.52542	NA	0.1	0.1	120229	-18.6124	0.373901	0.819574		Neg_1355	280.122	2.575	NA	0.1	0.1	53946.2	-17.4562	0.373901	0.913315
Pos_3735	338.266	5.21612	NA	0.1	44204.2	0.1	-17.1689	0.373901	0.819574		Neg_1517	302.078	1.85434	NA	60137.7	0.1	0.1	-17.6129	0.373901	0.913315
Pos_3959	362.241	2.92105	NA	0.1	52764.8	0.1	-17.4243	0.373901	0.819574		Neg_1640	316.183	5.25699	NA	31976.9	0.1	0.1	-16.7017	0.373901	0.913315
Pos_4436	429.26	8.5214	NA	0.1	0.1	104637	-18.412	0.373901	0.819574		Neg_1681	320.846	0.632496	NA	0.1	0.1	412368	-20.3905	0.373901	0.913315
Pos_4497	441.187	7.93388	NA	0.1	53847.2	0.1	-17.4536	0.373901	0.819574		Neg_1750	330.854	0.624637	NA	554949	0.1	0.1	-20.819	0.373901	0.913315
Pos_468	115.086	0.691231	NA	0.1	0.1	445846	-20.5032	0.373901	0.819574		Neg_2005	373.043	5.37423	NA	0.1	0.1	160331	-19.0277	0.373901	0.913315
Pos_503	117.054	0.73608	NA	0.1	0.1	2.58626e+06	-23.0394	0.373901	0.819574		Neg_2152	401.035	3.05227	NA	0.1	0.1	41679.1	-17.084	0.373901	0.913315
Pos_6521	400.22	8.29671	NA	2.96126e+06	0.1	0.1	-18.0369	0.373901	0.819574		Neg_2861	794.945	8.94051	NA	0.1	0.1	711412	-21.1773	0.373901	0.913315
Pos_6724	505.304	3.34378	NA	0.1	80678.1	0.1	-17.5466	0.373901	0.819574		Neg_3147	138.92	0.640244	NA	0.1	0.1	281186	-19.8381	0.373901	0.913315
Pos_7100	119.089	0.690754	NA	0.1	57434	0.1	-22.6404	0.373901	0.819574		Neg_3286	170.108	1.86857	NA	37467.2	0.1	0.1	-16.9303	0.373901	0.913315
Pos_7679	241.143	5.95132	NA	1.96131e+06	0.1	0.1	-17.833	0.373901	0.819574		Neg_3459	207.975	0.579941	NA	0.1	0.1	73632.9	-17.905	0.373901	0.913315
Pos_842	137.107	2.73695	NA	0.1	0.1	70046.2	-17.5624	0.373901	0.819574		Neg_459	165.944	0.603213	NA	0.1	0.1	152754	-18.9578	0.373901	0.913315
Pos_854	138.066	0.829638	NA	58068.9	0.1	0.1	-18.197	0.373901	0.819574		Neg_6931	118.058	2.46255	NA	36804.2	0.1	0.1	-16.9045	0.373901	0.913315
Pos_918	140.996	0.162426	NA	0.1	0.1	90148.8	-21.7816	0.373901	0.819574		Neg_7207	189.029	3.11058	NA	56432	0.1	0.1	-17.5212	0.373901	0.913315
Pos_924	141.018	1.09294	NA	0.1	0.1	1.08151e+06	-19.5521	0.373901	0.819574		Neg_7354	230.027	1.41139	NA	0.1	0.1	1.05707e+06	-21.7486	0.373901	0.913315
Pos_982	143.101	0.625106	NA	230616	0.1	0.1	-18.694	0.373901	0.819574		Neg_7624	275.016	0.697416	6-PHOSPHOGLUCONIC ACID	0.1	0.1	317605	-20.0138	0.373901	0.913315
Pos_5318	116.07	0.688568	L-Proline	0.1	0.1	127226	-23.2347	0.373901	0.819574		Neg_7655	280.982	1.40754	NA	239566	0.1	0.1	-19.607	0.373901	0.913315
Pos_947	142.05	0.763897	NA	1.05372e+07	288765	6.29834e+06	-2.54182	0.386843	0.819574		Neg_7926	339.953	1.40932	NA	138895	0.1	0.1	-18.8206	0.373901	0.913315
Pos_2785	257.095	3.05357	NA	562255	0.1	796619	-5.43833	0.404788	0.819574		Neg_8268	467.834	0.66466	NA	1.63707e+06	0.1	0.1	-22.3796	0.373901	0.913315
Pos_3293	298.096	2.52545	NA	967230	0.1	745272	-5.43668	0.406219	0.819574		Pos_1	80.0494	0.717937	NA	0.1	0.1	3.07622e+06	-23.2897	0.373901	0.913315
Neg_1868	346.822	0.883271	NA	2.11972e+06	0.1	2.04712e+06	-5.20309	0.417223	0.819574		Pos_1136	152.119	0.796353	NA	0.1	0.1	127378	-18.6957	0.373901	0.913315
Pos_5425	140.034	0.753969	NA	2.298e+06	0.1	1.06767e+06	-4.97231	0.423734	0.819574		Pos_1279	159.113	0.707361	NA	0.1	0.1	151928	-18.95	0.373901	0.913315
Neg_3299	173.008	1.05097	Trans-aconitate	1.05897e+08	135970	9.53033e+07	-5.19385	0.424356	0.819574		Pos_1518	173.078	2.28657	NA	0.1	0.1	3.03518e+06	-23.2703	0.373901	0.913315
Pos_3268	296.135	2.5006	NA	821263	0.1	686064	-4.6539	0.424779	0.819574		Pos_1619	181.108	0.830596	NA	290677	0.1	0.1	-19.886	0.373901	0.913315
Neg_2337	446.904	0.168334	NA	162517	0.1	247804	-3.98163	0.435719	0.819574		Pos_1705	185.97	0.61093	NA	0.1	0.1	573496	-20.8664	0.373901	0.913315
Neg_4884	130.022	0.87078	NA	405655	0.1	240888	-3.89747	0.440882	0.819574		Pos_1747	188.176	0.653078	NA	508099	0.1	0.1	-20.6917	0.373901	0.913315
Neg_3064	117.019	0.752714	NA	2.22066e+06	0.1	1.63646e+06	-3.7675	0.451466	0.819574		Pos_1823	192.086	0.931014	NA	52008	0.1	0.1	-17.4034	0.373901	0.913315
Pos_9286	172.133	0.87054	NA	109568	0.1	103082	-3.15622	0.454985	0.819574		Pos_1881	195.959	0.902821	NA	1.39301e+06	0.1	0.1	-22.1467	0.373901	0.913315
Pos_9	81.0334	0.716197	NA	556016	743849	0.1	-3.29683	0.458989	0.819574		Pos_2011	205.957	0.599124	NA	944949	0.1	0.1	-21.5868	0.373901	0.913315
Pos_5911	231.242	1.46767	NA	130309	0.1	89990.1	-2.94404	0.462028	0.819574		Pos_208	99.0915	0.728661	NA	185815	0.1	0.1	-19.2405	0.373901	0.913315
Pos_4082	373.911	0.736639	NA	296902	161140	0.1	-2.84691	0.468696	0.819574		Pos_2223	221.151	5.88062	NA	0.1	65558.8	0.1	-17.7375	0.373901	0.913315
Pos_828	136.112	0.160391	NA	129061	90273.2	0.1	-2.71164	0.468772	0.819574		Pos_2227	221.169	2.52286	NA	0.1	0.1	204322	-19.3774	0.373901	0.913315
Neg_1110	248.886	0.175702	NA	383891	0.1	276718	-2.59218	0.475559	0.819574		Pos_2281	225.915	0.193596	NA	78047.2	0.1	0.1	-17.989	0.373901	0.913315
Pos_550	120.081	3.4545	NA	146594	0.1	57416.1	-2.59606	0.475814	0.819574		Pos_2292	226.107	1.55318	NA	253649	0.1	0.1	-19.6894	0.373901	0.913315
Pos_8761	326.91	0.621604	NA	561897	0.1	341957	-2.6327	0.476017	0.819574		Pos_2672	248.096	0.947263	NA	156775	0.1	0.1	-18.9953	0.373901	0.913315
Pos_4092	375.162	2.56051	NA	412893	0.1	354960	-2.56947	0.476187	0.819574		Pos_2688	249.146	5.2063	NA	0.1	100143	0.1	-18.3487	0.373901	0.913315
Neg_360	150.082	3.79251	NA	243501	0.1	41951.7	-2.96618	0.476323	0.819574		Pos_2939	269.113	0.725933	NA	183747	0.1	0.1	-19.2243	0.373901	0.913315
Pos_558	121.04	0.926865	NA	160676	0.1	167565	-2.46345	0.4766	0.819574		Pos_2982	272.222	6.85871	NA	0.1	40017.7	0.1	-17.0253	0.373901	0.913315
Pos_7004	100.033	0.16298	NA	0.1	88502.6	175816	-2.48953	0.477639	0.819574		Pos_3074	279.911	0.612143	NA	528268	0.1	0.1	-20.7479	0.373901	0.913315
Neg_592	181.976	0.165751	NA	137325	0.1	134385	-2.35522	0.479166	0.819574		Pos_3135	284.968	0.871498	NA	94620.4	0.1	0.1	-18.2668	0.373901	0.913315
Pos_136	93.0546	0.80548	NA	802845	0.1	932930	-2.44	0.481653	0.819574		Pos_3152	286.889	0.204174	NA	0.1	88376.6	0.1	-18.1683	0.373901	0.913315
Pos_3389	304.915	0.778555	NA	0.1	122520	167665	-2.28522	0.481881	0.819574		Pos_3179	288.918	0.598276	NA	2.79911e+06	0.1	0.1	-23.1535	0.373901	0.913315
Pos_4272	404.248	2.74272	NA	109726	0.1	93598.1	-2.23107	0.482148	0.819574		Pos_3197	289.902	0.840072	NA	0.1	0.1	128624	-18.7098	0.373901	0.913315
Pos_1548	174.953	0.16032	NA	1.57671e+06	0.1	722024	-2.5396	0.482404	0.819574		Pos_3337	300.99	1.40723	NA	134394	0.1	0.1	-18.7731	0.373901	0.913315
Pos_2339	228.092	2.30012	NA	148175	0.1	81769	-2.25102	0.483628	0.819574		Pos_3857	350.885	0.846677	NA	0.1	0.1	91369.6	-18.2164	0.373901	0.913315
Pos_5962	240.915	0.761705	NA	211546	0.1	275421	-2.2554	0.483851	0.819574		Pos_416	112.076	0.696779	NA	241796	0.1	0.1	-19.6204	0.373901	0.913315
Neg_2041	378.916	0.170448	NA	332844	0.1	541909	-2.32519	0.484119	0.819574		Pos_468	115.086	0.691231	NA	0.1	0.1	124891	-18.6673	0.373901	0.913315
Neg_1363	281.053	3.04903	NA	84911.1	0.1	34750	-2.237	0.484789	0.819574		Pos_4745	497.197	1.19995	NA	60052.3	0.1	0.1	-17.6109	0.373901	0.913315
Neg_7624	275.016	0.697416	6-Phosphogluconic acid	511160	0.1	520445	-2.25261	0.485269	0.819574		Pos_507	117.102	0.682585	NA	0.1	0.1	202195	-19.3624	0.373901	0.913315
Pos_7457	197.926	0.163781	NA	176063	77505.5	0.1	-2.22591	0.486264	0.819574		Pos_5184	87.0965	0.796886	NA	0.1	0.1	64684.5	-17.7181	0.373901	0.913315
Pos_1863	195.062	2.8334	NA	128826	0.1	124180	-2.10062	0.486385	0.819574		Pos_5287	111.512	0.581385	NA	0.1	0.1	296557	-19.9149	0.373901	0.913315
Neg_10995	100.003	0.154053	NA	84487.3	45375.1	0.1	-2.08642	0.487376	0.819574		Pos_5301	114.003	0.575945	NA	88766.9	0.1	0.1	-18.1747	0.373901	0.913315
Neg_1837	343.004	3.0536	NA	262972	0.1	117630	-2.2009	0.487746	0.819574		Pos_5497	152.075	1.04575	NA	0.1	0.1	31585.1	-16.6839	0.373901	0.913315
Pos_267	103.087	0.159037	NA	435020	0.1	185553	-2.24853	0.487816	0.819574		Pos_5638	178.112	0.733832	NA	0.1	0.1	102304	-18.3795	0.373901	0.913315
Pos_4401	425.156	5.40036	NA	122981	0.1	115792	-2.04528	0.487884	0.819574		Pos_5908	230.99	0.918306	NA	0.1	0.1	35224.6	-16.8413	0.373901	0.913315
Pos_5612	172.956	0.161272	NA	4.73304e+06	0.1	2.21823e+06	-2.37574	0.488429	0.819574		Pos_5911	231.242	1.46767	NA	49940.7	0.1	0.1	-17.3449	0.373901	0.913315
Pos_9288	172.996	0.167464	NA	281030	0.1	682676	-2.26461	0.488547	0.819574		Pos_6067	266.016	0.581754	NA	0.1	0.1	1.50967e+06	-22.2628	0.373901	0.913315
Neg_245	134.914	0.566082	NA	42987	0.1	76854.1	-2.03032	0.488648	0.819574		Pos_6198	295.968	0.594712	NA	0.1	0.1	395462	-20.3301	0.373901	0.913315
Pos_3300	298.961	1.40741	NA	121839	0.1	66310.7	-2.05341	0.48911	0.819574		Pos_627	125.023	0.740554	NA	1.53599e+06	0.1	0.1	-22.2877	0.373901	0.913315
Neg_601	182.928	0.631864	NA	379968	0.1	344604	-2.07315	0.489405	0.819574		Pos_6303	323.177	1.66771	NA	120758	0.1	0.1	-18.6187	0.373901	0.913315
Neg_751	199.133	4.90093	NA	146344	37747.1	0.1	-2.22049	0.491631	0.819574		Pos_6309	324.873	0.62357	NA	675836	0.1	0.1	-21.1033	0.373901	0.913315
Pos_291	104.107	0.669555	Choline	1.79525e+06	71429.8	0.1	-3.46993	0.492559	0.819574		Pos_6331	331.882	0.615741	NA	302091	0.1	0.1	-19.9416	0.373901	0.913315
Neg_212	128.877	0.201615	NA	1.10596e+06	153851	0.1	-2.25172	0.502537	0.819574		Pos_6335	332.878	0.615066	NA	263442	0.1	0.1	-19.7441	0.373901	0.913315
Pos_5413	138.055	0.696639	Trigonelline	4.2736e+06	0.1	808710	-2.14803	0.517175	0.819574		Pos_6401	354.834	0.615392	NA	737609	0.1	0.1	-21.2295	0.373901	0.913315
Pos_631	125.043	0.793411	NA	1.56536e+06	0.1	1.47344e+06	-2.14013	0.565406	0.83088		Pos_6560	420.85	0.615232	NA	1.21693e+06	0.1	0.1	-21.9518	0.373901	0.913315
Pos_2194	219.081	0.987991	NA	642639	0.1	286886	-2.2781	0.56704	0.832114		Pos_793	133.102	0.795893	NA	0.1	0.1	374144	-20.2502	0.373901	0.913315
Pos_5571	166.086	1.91832	L-Phenylalanine	3.43358e+06	67480.2	2.48016e+06	-2.26861	0.572644	0.835876		Pos_8512	181.083	0.635032	NA	0.1	0.1	83787.9	-18.0914	0.373901	0.913315
Pos_3506	316.211	2.78294	NA	1.30047e+06	0.1	1.09757e+06	-2.72284	0.602998	0.860927		Pos_8747	313.213	7.74505	NA	0.1	45182.6	0.1	-17.2004	0.373901	0.913315
Neg_1420	288.986	0.909828	NA	7.18991e+07	0.1	5.39748e+07	-8.51364	0.641381	0.891247		Pos_9145	136.922	0.88666	NA	64911.3	0.1	0.1	-17.7231	0.373901	0.913315
Pos_7211	143.031	0.716887	NA	3.40365e+06	0.1	2.36631e+06	-3.83193	0.670406	0.917365		Pos_936	141.102	1.09375	NA	0.1	0.1	75093.1	-17.9334	0.373901	0.913315
Neg_561	179.055	0.691473	NA	8.70752e+07	0.1	8.42408e+07	-4.7159	0.672553	0.91809		Pos_9628	277.089	0.721828	NA	0.1	0.1	998769	-21.6668	0.373901	0.913315
Pos_5450	143.089	2.41771	NA	1.98343e+06	0.1	1.41298e+07	-7.50865	0.682637	0.926524		Neg_251	135.029	0.666861	NA	5.7606e+07	223949	6.63947e+07	-3.03877	0.377007	0.913315
Pos_2938	269.107	1.19379	NA	8.22918e+06	0.1	7.6149e+06	-6.49753	0.709512	0.946868		Neg_3299	173.008	1.05097	Trans-aconitate	6.65378e+06	0.1	5.21052e+06	-7.31789	0.377027	0.913315
Neg_7137	174.011	1.0489	NA	7.37864e+06	0.1	6.49574e+06	-5.27859	0.76429	0.991304		Neg_561	179.055	0.691473	NA	1.16837e+07	55137.9	9.94076e+06	-2.23805	0.405061	0.913315
Pos_949	142.086	2.42275	NA	4.48808e+07	0.1	2.36269e+08	-6.42128	0.779035	0.999986		Neg_918	223.027	4.01585	NA	473810	30079.5	1.15392e+06	-2.35568	0.405678	0.913315
Pos_1347	164.093	1.63765	NA	867384	0.1	644748	-3.94341	0.804119	0.999986		Neg_1420	288.986	0.909828	NA	2.24648e+06	0.1	1.82407e+06	-5.33459	0.41415	0.913315
Neg_4975	148.069	1.43202	NA	699509	0.1	540512	-3.63904	0.816758	0.999986		Pos_5804	210.061	0.913423	NA	860957	0.1	806012	-4.94099	0.418073	0.913315
Pos_2656	247.092	0.950757	NA	1.2914e+06	0.1	1.07529e+06	-3.65911	0.823036	0.999986		Pos_381	111.055	0.646464	NA	4.96934e+07	64931.1	6.1493e+07	-2.83174	0.42249	0.913315
Neg_2361	452.92	0.165735	NA	4.39418e+06	0.1	3.01537e+06	-3.26668	0.834085	0.999986		Neg_1292	273.09	3.05129	NA	107203	0.1	467417	-4.68753	0.426851	0.913315
Pos_6728	511.165	3.05115	NA	1.38806e+06	0.1	566627	-3.1817	0.845611	0.999986		Pos_3208	291.118	0.738542	NA	2.61944e+06	0.1	2.4126e+06	-4.44639	0.436078	0.913315
Pos_1	80.0494	0.717937	NA	346888	0.1	5.55965e+06	-4.21929	0.8464	0.999986		Neg_1867	346.812	0.901933	NA	1.87933e+06	0.1	697216	-4.41799	0.437369	0.913315
Neg_1122	249.963	0.169752	NA	500443	0.1	449285	-2.74524	0.846819	0.999986		Pos_5192	88.0756	2.41486	NA	9.93283e+06	0.1	1.73191e+07	-4.69301	0.439193	0.913315
Pos_2672	248.096	0.947263	NA	215153	0.1	308567	-2.8069	0.846922	0.999986		Pos_5627	174.112	2.48642	NA	545891	0.1	1.00483e+06	-3.9763	0.443535	0.913315
Neg_2078	384.933	0.168852	NA	5.36984e+06	0.1	4.02195e+06	-3.04175	0.849418	0.999986		Pos_6095	271.265	2.33575	NA	474121	0.1	134607	-3.97661	0.444176	0.913315
Pos_111	90.9766	0.170096	NA	2.41231e+06	0.1	2.88558e+06	-2.32408	0.857509	0.999986		Pos_1116	151.096	1.38909	NA	1.60505e+06	0.1	632019	-4.06338	0.445067	0.913315
Pos_9252	162.058	0.883657	NA	1.44586e+06	0.1	1.26402e+06	-2.89391	0.86175	0.999986		Pos_2784	257.074	0.702553	NA	1.31698e+06	0.1	1.10447e+06	-3.87066	0.446749	0.913315
Neg_1040	238.931	0.161589	NA	2.86973e+06	0.1	1.61054e+06	-2.97113	0.86406	0.999986		Pos_2167	217.227	1.17339	NA	205188	0.1	280637	-3.58417	0.447186	0.913315
Neg_1292	273.09	3.05129	NA	195831	0.1	205660	-2.53341	0.864611	0.999986		Pos_3039	277.125	2.37818	NA	227031	0.1	387408	-3.44067	0.453062	0.913315
Neg_1659	316.946	0.165347	NA	9.58708e+06	0.1	7.49632e+06	-2.8238	0.864824	0.999986		Neg_710	194.927	0.842305	NA	6.21967e+07	0.1	4.5765e+07	-4.0795	0.456194	0.913315
Neg_984	232.882	0.821168	NA	1.77515e+06	0.1	1.77812e+06	-2.10317	0.871859	0.999986		Neg_276	137.105	2.92797	NA	141885	0.1	236904	-3.2383	0.456467	0.913315
Pos_4746	497.197	0.954525	NA	425861	0.1	384207	-2.38127	0.872855	0.999986		Pos_4314	410.166	1.41517	NA	546033	0.1	389929	-3.33265	0.456911	0.913315
Pos_3115	283.051	3.05129	NA	1.23283e+06	0.1	776321	-2.66316	0.873	0.999986		Pos_3489	314.182	2.02389	NA	940169	0.1	317178	-3.53758	0.457381	0.913315
Pos_1540	174.103	0.827849	NA	152740	0.1	100755	-2.22046	0.875387	0.999986		Neg_958	228.902	0.632302	NA	0.1	20986.3	706056	-4.74561	0.460665	0.913315
Pos_3632	328.915	0.182344	NA	3.57605e+06	0.1	2.43853e+06	-2.73919	0.878198	0.999986		Pos_1450	170.045	1.01835	NA	253862	0.1	118272	-3.1166	0.461377	0.913315
Pos_1947	200.996	0.164753	NA	9.66072e+06	0.1	5.5374e+06	-2.76913	0.881839	0.999986		Neg_930	224.026	4.01336	NA	82467.5	0.1	186374	-3.07414	0.461699	0.913315
Pos_5627	174.112	2.48642	NA	454406	0.1	1.21606e+06	-2.52634	0.884927	0.999986		Pos_649	126.066	0.747071	5-Methylcytosine Hydrocloride	686345	0.1	624673	-3.1739	0.46186	0.913315
Neg_2960	85.029	1.07167	NA	0.1	0.1	6.79169e+06	-5.13994	0.885005	0.999986		Pos_1913	198.076	0.960717	NA	141957	0.1	71717.9	-2.95032	0.463408	0.913315
Neg_4875	129.019	0.872099	NA	5.23531e+06	0.1	4.99301e+06	-2.62104	0.886246	0.999986		Neg_556	178.903	0.56488	NA	135177	0.1	121436	-2.83624	0.465112	0.913315
Pos_1363	165.076	0.849222	NA	579963	0.1	182718	-2.27264	0.889831	0.999986		Neg_547	177.039	0.738667	D-Glucono-1,5-Lactone	2.80188e+06	0.1	2.68329e+06	-3.2142	0.465579	0.913315
Pos_1828	192.976	0.161336	NA	716787	0.1	229458	-2.34075	0.889926	0.999986		Pos_1405	167.076	0.865061	NA	291070	0.1	289541	-2.85489	0.467459	0.913315
Neg_96	102.956	0.16206	NA	5.739e+06	0.1	3.82076e+06	-2.34826	0.890051	0.999986		Pos_6034	256.834	0.641096	NA	1.01967e+06	0.1	1.16083e+06	-2.95376	0.469195	0.913315
Pos_2423	233.113	0.891469	NA	535399	0.1	383047	-2.08532	0.894276	0.999986		Neg_212	128.877	0.201615	NA	2.1471e+06	0.1	1.0231e+06	-3.06255	0.46991	0.913315
Pos_1792	190.979	0.160004	NA	1.16345e+06	0.1	500012	-2.15802	0.90171	0.999986		Pos_6391	352.863	0.616928	NA	2.11985e+06	0.1	2.76801e+06	-2.99945	0.47066	0.913315
Pos_91	89.5067	0.572329	NA	9.67487e+06	0.1	8.35843e+06	-2.14913	0.910022	0.999986		Neg_3599	243.853	0.844204	NA	180505	0.1	315930	-2.76108	0.471057	0.913315
Neg_582	180.972	0.165528	NA	3.80669e+06	0.1	3.99457e+06	-2.05121	0.910264	0.999986		Pos_7041	110.035	0.955129	NA	148465	0.1	224165	-2.6822	0.471633	0.913315
Neg_1397	286.828	0.839435	NA	0.1	0.1	215992	-2.66015	0.92873	0.999986		Pos_1621	181.128	0.728199	NA	236339	0.1	407437	-2.74438	0.472252	0.913315
Pos_7511	208.986	0.61347	NA	476630	0.1	0.1	-2.71892	0.931029	0.999986		Pos_3820	346.868	0.63778	NA	825135	0.1	774795	-2.76536	0.473015	0.913315
Neg_790	207.013	0.714907	NA	0.1	0.1	356308	-2.5094	0.935336	0.999986		Pos_3649	330.881	0.617815	NA	2.4311e+06	0.1	3.46262e+06	-2.91252	0.473468	0.913315
Pos_1174	154.05	0.171476	NA	384735	0.1	0.1	-2.23291	0.943107	0.999986		Neg_2960	85.029	1.07167	NA	433789	0.1	531187	-2.68767	0.473763	0.913315
Neg_2023	376.85	0.180509	NA	645033	0.1	0.1	-2.131	0.947688	0.999986		Pos_474	115.548	0.984053	NA	71700.7	0.1	74239.4	-2.46879	0.473929	0.913315
											Pos_8031	380.269	1.06488	NA	407308	0.1	644498	-2.71402	0.474114	0.913315
											Pos_6072	267.107	0.660875	NA	707759	0.1	494543	-2.69765	0.474539	0.913315
											Pos_1986	203.183	0.879455	NA	994544	0.1	821448	-2.71541	0.474795	0.913315
											Pos_185	97.1563	1.06095	NA	308994	0.1	394391	-2.59822	0.475342	0.913315
											Pos_199	98.9517	0.704402	NA	2.28816e+06	0.1	2.44343e+06	-2.76092	0.476017	0.913315
											Pos_4790	503.923	0.731029	NA	585983	0.1	448280	-2.58383	0.476853	0.913315
											Neg_724	195.93	0.859347	NA	252821	0.1	157498	-2.50158	0.477295	0.913315
											Pos_4375	420.863	0.61955	NA	2.22291e+06	0.1	1.85401e+06	-2.67474	0.477859	0.913315
											Pos_1157	153.102	0.164904	NA	229704	0.1	108500	-2.51811	0.477979	0.913315
											Pos_5224	96.1592	2.33869	NA	200764	0.1	131080	-2.44657	0.478042	0.913315
											Neg_723	195.926	0.861342	NA	1.44527e+06	0.1	924954	-2.6411	0.478101	0.913315
											Pos_1228	156.975	0.592761	NA	682262	0.1	706187	-2.54494	0.478308	0.913315
											Neg_436	162.019	0.15655	NA	1.14331e+06	0.1	336293	-2.73677	0.480158	0.913315
											Pos_778	132.102	0.743098	L-Isoleucine|Leucine	1.63945e+06	0.1	1.24946e+06	-2.54774	0.480345	0.913315
											Neg_2067	382.878	0.630208	NA	520789	0.1	490040	-2.43378	0.48044	0.913315
											Neg_2776	672.716	0.652561	NA	3.6392e+06	0.1	3.32763e+06	-2.6056	0.480632	0.913315
											Pos_2062	209.983	0.609489	NA	401448	0.1	609084	-2.43506	0.481219	0.913315
											Pos_7782	270.058	1.17099	NA	253352	0.1	236584	-2.33121	0.481427	0.913315
											Pos_6082	268.894	0.64055	NA	1.52577e+06	0.1	1.96697e+06	-2.41165	0.484077	0.913315
											Pos_1944	200.907	0.653346	NA	986844	0.1	1.58453e+06	-2.4129	0.484122	0.913315
											Neg_7133	173.1	3.12383	NA	171609	0.1	98984.2	-2.21325	0.484862	0.913315
											Neg_6470	530.998	0.735842	NA	393316	0.1	255150	-2.26076	0.484948	0.913315
											Pos_1662	183.985	0.167302	NA	1.38917e+06	199057	0.1	-2.90285	0.485116	0.913315
											Pos_1536	174.076	0.960248	NA	818936	0.1	614412	-2.27874	0.485671	0.913315
											Pos_3063	278.922	0.620997	NA	3.74016e+06	0.1	3.34963e+06	-2.39361	0.485678	0.913315
											Neg_2223	420.847	0.630727	NA	3.27488e+06	0.1	2.1384e+06	-2.39987	0.485744	0.913315
											Neg_7066	159.085	2.62959	NA	57483.9	0.1	61107.3	-2.05035	0.486119	0.913315
											Pos_6615	440.824	0.657699	NA	1.53935e+06	0.1	2.08894e+06	-2.32975	0.486289	0.913315
											Neg_1475	297.046	5.10027	NA	185019	0.1	177086	-2.12015	0.48663	0.913315
											Neg_7200	187.06	2.46784	NA	468800	0.1	266153	-2.22945	0.486726	0.913315
											Pos_579	122.52	0.722786	NA	293178	0.1	76073.1	-2.42696	0.486892	0.913315
											Neg_1031	238.888	0.641563	NA	1.52317e+06	0.1	1.04187e+06	-2.2629	0.487513	0.913315
											Neg_1535	305.908	0.570688	NA	318522	0.1	312465	-2.12013	0.487804	0.913315
											Pos_6544	410.834	0.635779	NA	1.25879e+06	0.1	1.54646e+06	-2.23938	0.487806	0.913315
											Pos_5460	144.171	1.06041	NA	183931	0.1	189079	-2.08052	0.487814	0.913315
											Neg_381	152.978	0.568636	NA	238389	0.1	337861	-2.10757	0.488576	0.913315
											Neg_1957	363.038	3.05201	NA	254884	0.1	164458	-2.09188	0.488727	0.913315
											Neg_84	100.933	0.575813	NA	85638.8	0.1	184573	-2.12661	0.488873	0.913315
											Neg_3298	173.008	0.784261	NA	6.36092e+06	0.1	8.53058e+06	-2.31888	0.489012	0.913315
											Pos_2560	242.971	0.973863	NA	281245	0.1	96048.5	-2.23969	0.489126	0.913315
											Pos_8116	458.777	0.632294	NA	2.02459e+06	0.1	1.12888e+06	-2.23597	0.489442	0.913315
											Neg_96	102.956	0.16206	NA	6.24641e+06	0.1	2.60487e+06	-2.37881	0.489542	0.913315
											Neg_2045	379.054	3.05137	NA	225758	0.1	230088	-2.03313	0.489558	0.913315
											Pos_2895	266.115	0.660994	NA	2.18719e+06	0.1	1.79307e+06	-2.18084	0.489859	0.913315
											Pos_6261	309.9	0.619157	NA	295870	0.1	438160	-2.07757	0.490029	0.913315
											Pos_2385	231.047	0.68766	NA	541922	0.1	266902	-2.13301	0.490403	0.913315
											Pos_724	129.102	1.42096	NA	288042	0.1	209352	-2.01603	0.490725	0.913315
											Pos_4929	556.755	0.659261	NA	1.83302e+06	0.1	1.57274e+06	-2.13114	0.490742	0.913315
											Pos_5029	624.392	7.28502	NA	183045	28556.5	0.1	-2.50779	0.490875	0.913315
											Neg_2244	426.791	0.658359	NA	1.31564e+06	0.1	1.15338e+06	-2.09982	0.490954	0.913315
											Pos_645	126.055	0.970053	NA	1.48539e+06	0.1	930073	-2.12924	0.491102	0.913315
											Pos_927	141.051	0.577811	NA	1.76087e+06	0.1	2.08282e+06	-2.09264	0.491904	0.913315
											Neg_4013	346.91	0.587456	NA	198512	0.1	357881	-2.02089	0.492037	0.913315
											Neg_957	228.859	0.656883	NA	716697	0.1	1.03238e+06	-2.04474	0.492318	0.913315
											Pos_3936	358.863	0.629841	NA	1.07406e+06	0.1	1.48897e+06	-2.06207	0.492372	0.913315
											Pos_7987	354.81	0.652855	NA	971603	0.1	721575	-2.02251	0.492626	0.913315
											Pos_111	90.9766	0.170096	NA	1.32125e+06	0.1	2.61114e+06	-2.14179	0.492662	0.913315
											Pos_3872	352.813	0.653147	NA	2.62106e+06	0.1	2.29943e+06	-2.07364	0.492699	0.913315
											Pos_5512	154.005	0.592646	NA	831713	0.1	1.01634e+06	-2.00724	0.49293	0.913315
											Pos_4743	496.817	0.678563	NA	9.97055e+06	0.1	8.2437e+06	-2.12477	0.493474	0.913315
											Neg_2317	442.828	0.624789	NA	3.74027e+06	0.1	2.40449e+06	-2.0669	0.493965	0.913315
											Pos_1565	176.055	0.83759	N-Acetyl-L-Aspartic Acid	722124	0.1	335766	-2.01703	0.494372	0.913315
											Pos_947	142.05	0.763897	NA	3.03162e+06	0.1	1.03582e+06	-2.18425	0.494605	0.913315
											Pos_5847	218.1	1.8539	NA	91409.1	0.1	2.2075e+06	-3.32214	0.496015	0.913315
											Neg_4088	376.871	0.564957	NA	179152	0.1	43097.2	-2.08717	0.49692	0.913315
											Pos_50	85.076	0.148021	NA	2.63971e+06	0.1	682701	-2.0762	0.536229	0.913315
											Neg_922	223.027	3.78473	NA	254092	0.1	593187	-2.12006	0.567322	0.924515
											Pos_5985	246.093	3.05264	NA	4.33921e+06	0.1	3.01417e+06	-5.57058	0.738667	0.999948
											Pos_5450	143.089	2.41771	NA	3.822e+06	0.1	7.16059e+06	-5.43047	0.750693	0.999948
											Pos_1983	203.102	1.18751	NA	3.81349e+06	0.1	1.52195e+06	-4.76518	0.783397	0.999948
											Neg_4807	103.039	1.09111	Alpha-hydroxyisobutyric acid|3-hydroxybutanoic acid|2-hydroxybutyric acid	2.56463e+06	0.1	1.65487e+06	-4.33399	0.796738	0.999948
											Pos_2814	259.103	0.931505	NA	2.64306e+06	0.1	2.32768e+06	-4.37255	0.796983	0.999948
											Pos_949	142.086	2.42275	NA	8.174e+07	0.1	1.51323e+08	-4.68796	0.823127	0.999948
											Pos_1094	150.055	0.79323	NA	3.78215e+06	0.1	3.48665e+06	-3.89874	0.823472	0.999948
											Pos_1044	146.165	0.59509	Spermidine	1.00186e+07	0.1	7.54901e+06	-3.9988	0.829041	0.999948
											Pos_6144	283.072	2.13349	NA	2.70396e+06	0.1	846136	-3.47916	0.829682	0.999948
											Pos_7185	136.062	0.763388	Adenine	8.4783e+06	0.1	8.55397e+06	-3.93935	0.830563	0.999948
											Pos_1041	146.092	0.781921	4-Guanidinobutanoate	5.26324e+06	0.1	4.61213e+06	-3.60517	0.832019	0.999948
											Pos_7394	182.081	1.06269	L-Tyrosine	1.52729e+06	0.1	1.51252e+06	-3.53317	0.832419	0.999948
											Pos_2669	248.076	1.16557	NA	1.3091e+06	0.1	655283	-3.28838	0.832688	0.999948
											Pos_1538	174.087	0.732071	NA	1.45405e+07	0.1	1.33974e+07	-3.71217	0.844877	0.999948
											Pos_7373	177.087	0.678349	NA	1.60224e+06	0.1	1.40843e+06	-3.07715	0.854399	0.999948
											Pos_767	131.522	1.22411	NA	712796	0.1	479769	-2.81152	0.855423	0.999948
											Pos_3024	276.107	1.18807	NA	7.59201e+06	0.1	3.65077e+06	-2.99216	0.856131	0.999948
											Pos_2176	218.121	1.28077	NA	2.19788e+06	0.1	394571	-3.16753	0.864979	0.999948
											Pos_7489	203.102	0.999367	NA	2.58094e+06	0.1	1.90156e+06	-2.55405	0.86614	0.999948
											Neg_1345	279.056	3.05264	NA	322769	0.1	238504	-2.28651	0.867725	0.999948
											Pos_1421	168.065	0.800615	4-Hydroxy-L-Phenylglycine|Pyridoxal	5.58743e+06	0.1	5.28779e+06	-2.96828	0.870136	0.999948
											Neg_1209	261	0.755056	NA	7.33299e+06	0.1	8.46371e+06	-2.94918	0.870971	0.999948
											Pos_7909	319.113	1.22317	NA	2.20031e+06	0.1	476412	-2.8483	0.871248	0.999948
											Neg_5480	246.061	1.16952	NA	364395	0.1	349493	-2.45395	0.873448	0.999948
											Pos_2194	219.081	0.987991	NA	474344	0.1	575054	-2.43231	0.874023	0.999948
											Pos_1098	150.084	1.13801	NA	1.98928e+06	0.1	1.57265e+06	-2.42131	0.874966	0.999948
											Neg_1868	346.822	0.883271	NA	3.19205e+06	0.1	1.66029e+06	-2.42709	0.87523	0.999948
											Pos_7152	129.138	0.593721	NA	1.55616e+06	0.1	961297	-2.65246	0.876075	0.999948
											Pos_7320	167.111	1.22994	NA	510853	0.1	355839	-2.41007	0.876096	0.999948
											Pos_2800	258.17	2.46769	NA	255094	0.1	251459	-2.34571	0.876385	0.999948
											Neg_5742	290.087	1.45015	NA	1.22627e+06	0.1	437691	-2.43399	0.877993	0.999948
											Pos_7760	262.092	2.13595	NA	1.34491e+06	0.1	359879	-2.6229	0.880475	0.999948
											Pos_2163	217.118	1.28152	NA	2.33295e+07	0.1	4.36742e+06	-3.14181	0.884884	0.999948
											Pos_1212	156.065	1.13166	NA	6.48311e+06	0.1	4.26087e+06	-2.63407	0.885997	0.999948
											Neg_4968	147.065	1.43281	NA	9.95795e+06	0.1	9.80912e+06	-2.12255	0.88628	0.999948
											Pos_184	97.0762	0.81029	NA	1.7533e+06	0.1	1.50217e+06	-2.28096	0.888414	0.999948
											Pos_291	104.107	0.669555	Choline	1.48057e+06	0.1	1.44663e+06	-2.11018	0.890646	0.999948
											Neg_3064	117.019	0.752714	NA	7.73528e+06	0.1	6.65017e+06	-2.56323	0.891201	0.999948
											Pos_1384	166.072	0.862928	NA	8.99668e+06	0.1	8.96347e+06	-2.55175	0.891232	0.999948
											Pos_1347	164.093	1.63765	NA	1.01456e+07	0.1	7.26006e+06	-2.40281	0.891874	0.999948
											Pos_7495	204.123	1.10978	NA	633912	0.1	781999	-2.11194	0.89228	0.999948
											Neg_3374	189.076	3.27366	NA	1.37434e+07	0.1	9.19047e+06	-2.37151	0.893716	0.999948
											Pos_186	97.1626	1.06177	NA	4.40521e+06	0.1	6.16318e+06	-2.28213	0.895909	0.999948
											Pos_2664	247.271	2.34178	NA	765005	0.1	684161	-2.06333	0.898372	0.999948
											Pos_1082	149.081	1.1375	NA	4.21251e+07	0.1	3.32669e+07	-2.38572	0.899389	0.999948
											Pos_1810	191.111	1.81109	NA	1.05649e+06	0.1	256240	-2.16382	0.902121	0.999948
											Pos_2022	206.102	0.890994	NA	4.51376e+06	0.1	3.13323e+06	-2.20439	0.90231	0.999948
											Pos_5947	237.097	0.727633	NA	1.474e+06	0.1	1.35437e+06	-2.03424	0.904853	0.999948
											Pos_1568	176.092	1.04145	NA	7.90295e+06	0.1	7.133e+06	-2.182	0.90554	0.999948
											Neg_695	193.034	0.743054	D-Glucuronic acid D-(+)-Galacturonic acid	5.18732e+07	0.1	5.6625e+07	-2.44885	0.906421	0.999948
											Pos_759	131.07	1.22481	Mevalolactone	1.81819e+07	0.1	1.22175e+07	-2.09475	0.9075	0.999948
											Pos_696	128.107	0.789773	NA	7.31181e+06	0.1	5.96368e+06	-2.12482	0.907783	0.999948
											Pos_2065	210.073	1.19728	NA	0.1	0.1	2.05187e+06	-3.88602	0.908413	0.999948
											Pos_5626	174.112	0.760139	NA	2.71682e+06	0.1	4.00193e+06	-2.05836	0.908633	0.999948
											Neg_663	189.003	0.753202	NA	5.80861e+06	0.1	5.31175e+06	-2.03102	0.912057	0.999948
											Pos_6320	329.242	10.4455	NA	0.1	320283	0.1	-2.19121	0.943504	0.999948
											Neg_6872	101.024	0.864945	NA	1.87421e+06	0.1	0.1	-2.20945	0.949283	0.999948
											Pos_409	112.018	0.562244	NA	0.1	0.1	823655	-2.00962	0.95158	0.999948
