# Supplementary material for: Cross-feeding niches among commensal leaf bacteria are shaped by the interaction of strain-level diversity and resource availability
Source: ISME J. 2022 Jun 29;16(9):2280–9. doi: 10.1038/s41396-022-01271-2 (PMC9381498; doi:10.1038/s41396-022-01271-2)
Supplement: Supplementary file 5 — Supplementary Table 6 [file 41396_2022_1271_MOESM5_ESM.xlsx]

## Sheet: Monocultures
Supplementary Table 6. Uptake of metabolites from Pantoea 6 Fr-CA spent media by different Pseudomonas strains in monoculture
Note: the order of the peaks shown here match the order in which the peaks are displayed in the heatmap (Figure 4E).
Information on peaks					Average log2FC
Peak	Area in Pantoea SM	mz	RT	RefNames	Ps5 Fr-CA monoculture	Ps3 Fr+CA monoculture	Ps2 Fr+CA monoculture	Ps18 Fr+CA monoculture
Neg_2914	5610000	321.174	7.81387	NA	-0.546911	-0.0303053	-0.0657378	-2.03824
Neg_1288	424000	214.145	3.98501	NA	-2.03694	-1.82373	-1.18996	-1.80071
Neg_1693	1560000	242.176	4.70637	NA	-1.68278	-2.04282	-0.557346	-2.05398
Neg_897	856000	185.118	3.9747	NA	-2.01437	-1.24401	-1.83059	-2.25366
Neg_1811	1710000	248.902	2.94309	NA	-2.06382	-1.81007	-1.66267	-1.87981
Neg_3241	136000	347.088	2.8846	NA	-2.15397	-1.8153	-1.99264	-1.88063
Neg_264	14700000	125.035	1.16253	NA	-1.96118	-1.88958	-1.92805	-2.21721
Neg_441	2140000	144.045	3.84216	NA	-2.18285	-1.83987	-2.11292	-2.2306
Neg_3759	1150000	393.037	2.37414	NA	-2.27182	-1.92491	-1.91491	-2.13398
Neg_274	614000	126.039	1.16233	NA	-2.1308	-2.11371	-2.01829	-2.42085
Pos_1242	6570000	128.072	0.749974	NA	-2.23116	-2.16393	-2.18406	-2.20824
Pos_2329	2730000	157.135	0.805404	NA	-1.82619	-1.92349	-2.56729	-2.15368
Pos_3371	1980000	186.114	0.80799	NA	-2.25008	-2.30479	-2.44903	-2.49319
Pos_1966	3180000	148.044	0.728999	NA	-2.34269	-1.98536	-2.47783	-2.51743
Neg_3240	187000	347.088	2.43228	NA	-2.51619	-2.84681	-2.45237	-2.46856
Pos_2783	3070000	169.135	0.724981	NA	-2.78398	-2.79748	-2.99084	-2.93001
Pos_2634	4010000	166.061	1.43186	NA	-2.66881	-3.05688	-3.64667	-2.88782
Neg_415	4400000	139.113	4.1356	NA	-2.33241	-1.47139	-2.56503	-3.38579
Neg_1461	866000	227.165	5.24979	NA	-3.07189	-1.95602	-1.9321	-3.6716
Neg_1534	1430000	231.16	4.03091	NA	-3.61799	-2.1211	-2.76677	-4.42702
Neg_2137	2840000	270.976	0.914603	NA	-3.57577	-3.65847	-3.69275	-3.60679
Pos_2575	59000000	164.093	1.54817	NA	-3.67031	-2.91711	-5.55489	-4.09185
Pos_1337	20000000	130.086	1.68821	NA	-4.65451	-3.74641	-4.42904	-4.64209
Neg_1533	25400000	231.16	4.93926	NA	-4.84272	-4.05399	-5.6036	-5.90279
Pos_1385	9880000	132.103	1.00408	Norleucine|L-Isoleucine|Leucine	-5.54586	-4.03409	-5.50633	-4.56091
Pos_1342	6680000	130.088	0.723688	L-Pipecolic Acid	-3.65211	-3.7568	-3.7211	-3.65454
Pos_4919	633000	238.14	3.98232	NA	-2.42004	-2.48001	-1.44901	-2.16844
Pos_1369	2320000	131.119	0.741177	N-Acetylputrescine	-2.62931	-3.36514	-4.3467	-3.08811
Pos_3432	1400000	188.07	2.61631	NA	-2.02562	-2.07504	-0.264621	-0.417883
Pos_3957	1270000	205.097	2.61631	L-Tryptophan|D-Tryptophan	-2.12024	-2.30856	-0.369584	-0.439421
Pos_5759	1840000	266.172	4.70586	NA	-1.74669	-2.46993	-0.77856	-1.98935
Pos_5112	1140000	244.19	4.70585	NA	-1.93431	-2.24177	-0.674149	-2.19659
Pos_4557	1790000	226.179	4.70491	NA	-1.91349	-2.25875	-0.664101	-2.19821
Pos_6127	455000	279.17	3.00305	NA	-2.69588	-2.1187	-1.81821	-2.05236
Pos_960	1960000	120.081	1.79921	NA	-4.14429	-2.78103	-3.81822	-2.25815
Pos_981	123000	121.084	1.766	NA	-2.90756	-1.88112	-2.42555	-1.73861
Neg_2390	355000	287.088	0.850186	NA	-2.56675	-2.75019	-2.14731	-2.06764
Neg_1477	503000	228.16	4.35261	NA	-2.69106	-2.46422	-1.62325	-2.46219
Pos_4185	557000	212.164	4.35327	NA	-2.40025	-2.65582	-1.48428	-2.27952
Pos_2166	201000	153.104	1.19969	NA	-2.20688	-1.38684	-2.09319	-2.35581
Pos_2197	407000	154.088	1.2108	NA	-2.71793	-1.93076	-1.95508	-2.79358
Pos_1238	2680000	128.055	1.16003	NA	-2.52622	-2.66865	-2.45563	-3.80084
Pos_1190	64900000	127.052	1.15803	Thymine	-2.03584	-2.22821	-1.94527	-2.81144
Pos_7838	1060000	367.113	2.4288	NA	-3.30384	-2.51125	-3.30981	-3.04519
Pos_1726	423000000	142.086	2.42651	NA	-7.67319	-3.9911	-7.96137	-7.92099
Pos_1792	30900000	143.09	2.42559	NA	-8.12293	-4.20304	-8.22519	-8.29534
Pos_2102	40000000	152.058	0.757738	Guanine	-7.60433	-7.12453	-7.52622	-6.25415
Pos_1504	908000000	137.047	0.817466	Hypoxanthine	-11.4131	-10.9247	-11.5544	-10.3415
Pos_722	813000	113.059	3.64424	NA	-3.36105	-2.09006	-2.78785	-3.57744
Pos_7516	32900	345.213	1.43251	NA	1.94218	1.34824	-18.3282	1.43387
Pos_6476	98100	294.144	2.54281	NA	0.766385	0.443673	-4.58589	1.6652
Neg_3247	150000	348.133	2.88374	NA	0.131489	-0.696669	-20.519	-0.459895
Pos_6955	101000	316.186	1.39684	NA	0.141267	-0.24987	-19.9454	-0.0774048
Pos_2615	3780000	165.096	1.55194	NA	-4.43814	-3.6338	-25.1716	-5.17508
Neg_6805	86900	369.214	2.6342	NA	-0.639398	0.400844	-19.7288	-0.186446
Neg_8032	93600	234.949	0.668775	NA	-1.1501	-0.37289	-2.55294	-0.724445
Pos_4897	315000	237.123	2.3582	NA	-1.77629	-1.48303	-21.5867	-0.581191
Pos_7226	215000	329.149	2.98726	NA	-1.80496	-0.915955	-21.0364	0.676603
Pos_18218	175000	329.149	2.80597	NA	-3.03881	-2.97907	-20.7381	-1.53095
Pos_15831	183000	253.118	2.4964	NA	-1.70476	-2.04429	-20.8021	0.616909
Pos_15833	134000	253.118	1.47672	NA	-1.95322	-3.20464	-20.3539	4.79e-05
Pos_17312	276000	163.06	2.56506	NA	-1.60966	-1.85846	-21.3975	-0.810535
Pos_5332	16200	252.156	5.48006	NA	-1.06453	0.526735	-2.77849	-0.363149
Neg_1510	58100	230.103	2.67477	NA	-1.09285	-0.665198	-19.1486	-1.31702
Neg_933	3110000	187.134	5.19817	NA	-6.14263	-5.0226	-7.06394	-2.5929
Neg_674	160000	164.072	1.81317	NA	-6.2969	-2.96891	-5.24993	-2.67675
Pos_11444	162000	189.106	1.95619	NA	-0.55604	-0.735739	-0.543763	-2.68939
Neg_6935	91400	397.036	1.3012	NA	-0.693305	-0.17087	-0.684278	-19.8021
Pos_10673	633000	115.964	2.67235	NA	-0.859279	0.0481364	-0.454925	-22.5945
Pos_671	756000	112.018	2.93711	NA	-0.746856	0.107461	-1.23736	-3.42638
Pos_666	181000	111.984	2.93473	NA	-1.23672	-0.131578	-1.27362	-3.25103
Pos_4761	3040000	232.169	5.4233	NA	-4.16952	-2.08046	-6.12692	-6.64339
Neg_3136	173000	338.155	8.4697	NA	-1.50654	-0.475369	-0.179316	-3.42167
Pos_4710	158000	231.018	2.66264	NA	-2.60213	-0.450017	-0.549661	-3.84979
Pos_6460	505000	293.699	2.52043	NA	-5.26107	-2.55253	-0.108525	-22.2668
Pos_5652	505000	263.076	2.70618	NA	-0.713097	0.115136	0.136395	-22.2681
Pos_11953	68400	234.05	3.11617	NA	-0.853079	-0.184944	-1.00481	-19.3833
Neg_6911	246000	389.161	7.81552	NA	-1.73495	0.112742	-0.436439	-21.2304
Pos_7099	3010000	323.091	0.899006	NA	-2.33125	-1.97324	-1.61976	-4.68289
Pos_6589	199000	298.117	0.837533	NA	-0.279223	-0.0782878	-0.0339536	-3.17983
Neg_2774	226000	312.122	3.21639	NA	-1.72486	-1.12599	-1.93583	-21.1054
Pos_3443	74600	188.094	0.764992	NA	0.302273	-0.614771	0.810319	-19.509
Neg_348	111000	134.065	0.683462	NA	0.733016	0.159153	-1.41812	-20.0803
Pos_1468	2690000	136.063	1.1641	NA	-1.5403	-0.512708	-1.77731	-24.6793
Neg_172	423000	113.024	0.671917	NA	-0.609658	-1.50289	-1.22246	-2.96027
Pos_16399	407000	384.869	0.598968	NA	-0.62754	-0.912921	-1.28329	-3.09984
Neg_8533	445000	495.183	1.11443	NA	-0.698713	-1.37427	-1.09347	-22.0856
Neg_3100	155000	334.955	0.938223	NA	-3.00884	-1.2108	-1.36479	-1.43137
Pos_7286	153000	332.217	2.59982	NA	-2.72746	-0.477495	-2.24188	-0.299033
Neg_2120	21800	270.062	2.4865	NA	-2.55938	-2.04876	-2.5424	-3.13874
Pos_9323	166000	487.261	2.80612	NA	-3.42308	-0.139841	-0.592231	-2.53528
Pos_8944	126000	445.243	2.8962	NA	-20.266	-0.520112	-0.025265	-2.39715
Pos_6173	81900	281.078	5.34938	NA	-6.12388	-1.52706	-4.05122	-4.48552
Neg_4906	135000	686.347	2.76604	NA	-3.55306	-0.43864	-0.289342	-1.72652
Pos_12698	2140000	296.073	0.853155	NA	-5.7243	-4.81817	-4.47497	-4.81574
Pos_9038	108000	454.13	2.50183	NA	-3.17813	-1.11367	-0.934398	-1.17117
Pos_9635	150000	538.777	2.55597	NA	-2.64384	-1.35331	-0.730153	-3.3443
Pos_5211	226000	247.131	0.798175	NA	-3.84444	-2.33961	-1.71489	-3.79659
Pos_13149	172000	348.193	2.94385	NA	-3.81144	-1.75801	-0.114772	-3.4953
Neg_7571	92500	768.425	2.46972	NA	-19.8189	-0.960754	-0.199857	-2.20747
Pos_13879	166000	448.194	2.30983	NA	-20.663	-1.54162	0.507146	-2.77711
Neg_5653	54700	173.118	5.02243	NA	-3.68779	-2.66725	-1.11321	-1.26048
Pos_17238	114000	148.043	2.55026	NA	-20.1216	-1.49668	-0.843552	-0.749185
Pos_2620	45400	165.112	2.80455	NA	-3.31747	-0.919273	-0.772487	-0.87111
Pos_2619	177000	165.112	2.4375	NA	-3.13098	-0.417389	-0.486748	-0.252227
Neg_1557	86300	232.883	0.833753	NA	-3.00057	-1.91507	-0.492035	-0.822708
Pos_3215	2170000	182.083	0.93629	L-Tyrosine	-4.91621	-3.60164	-3.877	-2.70256
Pos_1886	3450000	145.133	0.687738	NA	-3.40515	-3.52228	-2.95286	-2.94703
Pos_15584	143000	216.058	2.59192	NA	-1.10736	-2.44727	-1.14182	-0.191468
Pos_16012	123000	280.173	3.18543	NA	-3.06786	-4.3413	-2.68765	-0.301251
Pos_37481	79000	195.185	4.20782	NA	-19.592	-19.592	-0.508366	0.459217
Pos_27082	184000	149.044	3.61239	NA	-3.1834	-20.8103	-2.41851	-0.708314
Pos_18599	221000	451.229	2.54697	NA	-2.48743	-3.10336	-0.532444	-1.855
Pos_17099	154000	116.108	0.89411	NA	-3.37969	-1.83021	-3.19688	-1.78185
Pos_5737	92900	266.093	2.62284	NA	-0.947004	-2.63912	-1.25197	-1.02898
Neg_2095	389000	268.993	0.775518	NA	-1.93097	-3.14951	-2.55212	-1.48322
Neg_545	15000000	153.019	2.44348	NA	-7.58389	-9.1122	-7.61879	-7.06441
Neg_4910	111000	688.229	2.81228	NA	-3.13944	-2.25056	-1.31706	-2.12855
Pos_13215	122000	355.053	4.51412	NA	-3.23049	-1.75828	-2.41386	-1.22045
Pos_1843	4240000	144.102	2.5454	NA	-7.20386	-3.79605	-6.15737	-5.53209
Neg_3961	80100	419.149	2.75532	NA	-2.98475	-0.776145	-0.0703188	-2.93016
Neg_2033	13400	265.108	3.8172	NA	-2.74569	-0.518315	-1.2694	-1.71353
Neg_2728	90700	308.12	5.95242	NA	-2.74724	0.403847	-1.08393	-2.56462
Pos_10830	1960000	131.118	0.693313	N-Acetylputrescine	-3.81046	-4.88846	-4.42542	-5.99766
Pos_2629	1120000	166.049	0.890098	NA	-23.4217	-2.02806	-0.569049	-1.36976
Pos_24264	10800	199.058	2.91525	NA	-1.71817	-16.72	-1.81302	0.0249228
Neg_46	5930000	93.034	2.85652	NA	-8.52153	-9.28637	-9.0164	-8.60734
Pos_10863	10400	136.039	4.51719	NA	-16.6612	-3.23546	-1.35575	-1.65872
Pos_11621	151000	206.1	2.61491	NA	-20.5262	-3.47438	-1.22735	-1.09372
Pos_142	484000	89.061	1.02138	NA	-8.19507	-7.45674	-8.68565	-6.17766
Neg_10666	1220000	489.371	11.0007	NA	-0.182728	-2.2273	-0.484034	0.0883089
Pos_8968	13400	447.255	5.76951	NA	-1.10209	-2.80775	-1.10861	-0.77856
Pos_23134	18900	293.037	3.13727	NA	-1.34825	-17.529	-1.16362	-1.21066
Pos_6237	294000	283.165	2.60711	NA	-1.14589	-4.58992	1.5051	0.0958044
Pos_24285	51600	209.078	0.575078	NA	0.721969	-18.9773	1.0266	-1.7178
Neg_14406	118000	230.882	0.474229	NA	-0.890799	-20.1704	-0.0741492	-0.630649
Pos_25183	137000	127.972	0.463235	NA	-0.739602	-20.3848	0.0451673	-0.167737
Pos_21534	91000	329.229	5.66466	NA	-1.68904	-2.78245	-0.370666	-1.22408
Neg_9298	167000	284.041	2.63643	NA	-0.966124	-2.9139	-1.82934	-0.498893
Pos_15572	198000	214.085	7.25734	NA	-0.420144	-2.34194	-0.588951	-0.286764
Pos_22569	83000	154.052	1.21606	NA	-1.24935	-19.6632	-0.576287	-0.655608
Pos_23050	15700000	273.138	7.26003	NA	-0.14435	-27.2231	-0.465536	-0.496597
Pos_22959	2580000	250.286	2.40617	NA	-0.330681	-24.6227	-1.18866	0.369534
Neg_13703	24500	319.097	2.72952	NA	-0.210161	-17.9015	-0.692473	-0.439199
Neg_8281	119000	330.096	2.68936	NA	-1.20689	-2.8486	-0.840135	-0.873608
Neg_14471	33200	287.088	2.43541	NA	-1.36056	-18.3397	-0.898049	-0.758246
Pos_24342	96600	234.069	2.58754	NA	-0.658636	-19.8811	-0.964978	-0.458051
Neg_15773	2140000	232.119	2.69259	NA	-2.34583	-24.3507	-0.700633	-0.548718
Neg_16164	1480000	365.099	2.46404	NA	-4.76608	-23.8164	-3.16212	-2.88265
Pos_4576	427000	227.124	4.88623	NA	-3.02654	-0.793455	-2.02783	-3.31208
Pos_17829	77900	253.083	4.94404	NA	-3.45898	-1.057	-2.57522	-1.65585
Pos_38410	87800	347.064	4.51298	NA	-19.7445	-19.7445	-2.6652	-1.75629
Pos_124	48900000	88.076	2.42801	NA	-7.482	-3.92537	-8.18246	-8.24848
Pos_15162	425000000	153.042	0.859854	Xanthine	-12.6756	-13.2218	-15.3318	-10.227

## Sheet: Ps3_Ps5
Uptake of metabolites from Pantoea 6 Fr-CA spent media by Pseudomonas Ps3 and Ps5 in monoculture or in co-culture
Note: the ID of the peaks matches the ID of the peaks in the heatmap
Peak information					Ps5 Fr-CA log2FC						Ps3 Fr+CA log2FC						Coculture of Ps3 with Ps5 log2FC
Peak	Area in Pantoea SM	RT	mz	RefNames	Rep1	Rep2	Rep3	Rep4	Rep5	Rep6	Rep1	Rep2	Rep3	Rep4	Rep5	Rep6	Rep1	Rep2	Rep3	Rep4	Rep5	Rep6
Pos_25183	1.22234e+06	0.463235	127.972	NA	-20.3848	-20.3848	0.350054	0.127764	0.294218	-20.3848	-20.3848	-20.3848	-20.3848	-20.3848	-20.3848	-20.3848	-20.3848	0.304889	-20.3848	-20.3848	-20.3848	0.0664424
Neg_14406	423769	0.474229	230.882	NA	-20.1704	-20.1704	0.171554	-0.230298	-20.1704	0.330171	-20.1704	-20.1704	-20.1704	-20.1704	-20.1704	-20.1704	-20.1704	0.0166304	-20.1704	-0.0384678	-20.1704	-0.00896992
Pos_7320	24483.5	0.47879	334.871	NA	-20.1141	-20.1141	0.172485	-0.106104	0.220586	0.0824139	0.0872728	-20.1141	-20.1141	0.18119	-20.1141	-20.1141	-20.1141	-20.1141	-20.1141	-20.1141	-20.1141	-20.1141
Pos_24285	118003	0.575078	209.078	NA	-18.9773	1.49677	1.07848	1.51645	-18.9773	1.07164	-18.9773	-18.9773	-18.9773	-18.9773	-18.9773	-18.9773	0.853149	-0.997737	-18.9773	-18.9773	-18.9773	0.0830256
Neg_7247	33174	0.642958	513.773	NA	0.450962	0.160877	-21.2708	-21.2708	0.194156	0.225894	-21.2708	0.213233	0.125357	0.384277	-21.2708	0.384305	0.178164	-21.2708	-21.2708	-21.2708	-21.2708	-21.2708
Pos_8613	866450	0.667127	420.884	NA	-21.7403	0.0472787	0.00954804	-0.295092	0.0318778	0.011024	-0.259325	-21.7403	-0.13218	0.194793	-0.154473	-0.134301	-21.7403	-21.7403	-21.7403	-21.7403	-0.195504	-21.7403
Neg_172	502680	0.671917	113.024	NA	-0.309131	-0.182957	-22.0107	-0.511445	-0.41583	-0.33464	-0.233393	-22.0107	-22.0107	-0.391119	-22.0107	-0.988771	-22.0107	-22.0107	-0.51315	-22.0107	-22.0107	-22.0107
Neg_7294	2.53792e+07	0.691933	532.776	NA	0.648486	0.540299	-22.5193	-22.5193	0.522677	-0.323572	-22.5193	0.812715	-22.5193	0.328182	-1.10473	-0.383851	-22.5193	-22.5193	-22.5193	-0.210048	-22.5193	-22.5193
Pos_1342	1.43442e+06	0.723688	130.088	L-Pipecolic Acid	-3.71168	-3.62078	-4.05507	-3.45418	-3.73219	-3.42669	-3.64488	-3.25434	-3.52868	-3.96646	-25.9941	-3.20426	-3.45732	-3.84234	-3.29671	-3.51864	-3.561	-4.06886
Pos_2783	86283.9	0.724981	169.135	NA	-2.82969	-2.71434	-3.31562	-2.52324	-3.08727	-2.42616	-2.86045	-2.53292	-2.84147	-3.57384	-2.83673	-2.40299	-2.8951	-3.27825	-2.48578	-3.08118	-2.96097	-3.66605
Pos_1966	2.13932e+06	0.728999	148.044	NA	-2.33554	-2.41204	-2.66569	-2.59472	-2.4979	-1.75306	-2.23521	-2.04563	-2.15812	-2.8468	-1.79606	-1.28743	-2.35215	-2.63396	-2.35595	-2.56915	-2.56265	-2.74758
Pos_1369	1.47725e+06	0.741177	131.119	N-Acetylputrescine	-2.64945	-2.43352	-2.59791	-2.36375	-2.74377	-3.10187	-3.58858	-24.4697	-2.6668	-3.40852	-2.93164	-3.10214	-2.70473	-2.24928	-2.02753	-2.35318	-2.66473	-3.19913
Pos_1242	1.56036e+06	0.749974	128.072	NA	-2.22847	-2.04786	-2.39074	-2.28424	-2.27267	-2.18593	-2.27405	-2.11704	-2.11769	-2.35642	-2.08584	-2.05668	-2.16599	-2.28748	-1.98784	-2.01319	-2.43299	-2.42469
Pos_2102	422548	0.757738	152.058	Guanine	-7.35372	-7.683	-7.85033	-7.87355	-7.36607	-7.58884	-7.21419	-7.66449	-6.84125	-7.1912	-7.28102	-6.74216	-7.31917	-7.37355	-7.86716	-7.07875	-6.51939	-6.06212
Pos_1646	1.70778e+06	0.787994	140.109	NA	-0.634182	0.206965	-19.8268	-19.8268	-0.184985	-0.291813	-0.933804	-1.05536	-1.68528	-0.123317	-0.859127	-1.09961	-19.8268	-19.8268	-19.8268	-19.8268	-1.12298	-19.8268
Pos_5211	13366.6	0.798175	247.131	NA	-21.1047	-21.1047	-21.1047	-21.1047	-21.1047	-1.25947	-1.12026	-21.1047	-21.1047	-1.58473	-1.35113	-21.1047	-21.1047	-21.1047	-21.1047	-1.80899	-21.1047	-21.1047
Pos_3371	2.84167e+06	0.80799	186.114	NA	-2.16823	-2.11772	-2.20332	-2.39369	-2.36185	-2.27643	-2.20057	-2.52768	-2.09161	-2.33877	-2.37191	-2.33728	-2.5097	-2.77293	-2.59138	-2.43588	-2.49537	-2.3748
Pos_1504	1.46667e+07	0.817466	137.047	Hypoxanthine	-11.3208	-11.5015	-11.8271	-11.4768	-11.1438	-11.3012	-10.328	-11.5237	-10.3581	-11.8898	-10.8563	-11.2727	-11.2336	-11.4778	-11.3427	-11.3394	-10.1009	-9.96416
Neg_1557	90698.6	0.833753	232.883	NA	-19.7187	-19.7187	-19.7187	-19.7187	-19.7187	-0.415612	-0.306346	-19.7187	-0.35427	-19.7187	-19.7187	-19.7187	-0.281437	-19.7187	-0.411784	-0.0189082	-19.7187	-19.7187
Pos_15162	613832	0.859854	153.042	Xanthine	-31.9834	-31.9834	-31.9834	-11.5951	-11.4353	-12.069	-31.9834	-31.9834	-11.0834	-12.5464	-31.9834	-31.9834	-11.8882	-31.9834	-31.9834	-12.061	-10.5292	-11.4302
Pos_2629	154609	0.890098	166.049	NA	-23.4217	-23.4217	-23.4217	-23.4217	-23.4217	-23.4217	-0.458348	-0.42801	-23.4217	-23.4217	-23.4217	-23.4217	-0.741957	-0.66745	-23.4217	-23.4217	-0.665125	-23.4217
Pos_17099	186820	0.89411	116.108	NA	-20.5522	-20.5522	-0.79473	-20.5522	-20.5522	-20.5522	-20.5522	-20.5522	-0.756406	-20.5522	-20.5522	0.131427	-20.5522	-20.5522	-20.5522	-0.909235	-0.0739616	-20.5522
Pos_7099	136234	0.899006	323.091	NA	-2.41955	-2.40371	-2.50249	-2.32755	-2.00615	-2.38273	-2.34849	-1.69855	-1.73045	-2.26075	-2.13463	-1.80648	-2.91049	-3.16768	-2.26292	-3.26683	-24.8422	-24.8422
Neg_2137	1.15303e+06	0.914603	270.976	NA	-3.84878	-3.43587	-3.69251	-3.6456	-3.45258	-3.42985	-3.13765	-3.79542	-3.54816	-3.88191	-4.05876	-3.71417	-3.61708	-3.73563	-3.94765	-3.65047	-3.41783	-3.49369
Pos_3215	80050.9	0.93629	182.083	L-Tyrosine	-24.3704	-4.65961	-4.42334	-5.20869	-24.3704	-3.54793	-3.6965	-2.98624	-3.60207	-3.51641	-4.26208	-3.85587	-4.38951	-4.72668	-3.46323	-3.42507	-3.53654	-3.29687
Neg_3100	4.40417e+06	0.938223	334.955	NA	-20.5602	-20.5602	-0.423875	-20.5602	-20.5602	-20.5602	-0.997566	-20.5602	-1.06867	-1.21321	-1.13388	-0.458817	-0.950599	-20.5602	-0.285828	-0.428591	-0.58104	-0.922441
Pos_1385	2.14178e+06	1.00408	132.103	Norleucine|L-Isoleucine|Leucine	-5.75243	-5.64632	-5.91237	-5.41278	-5.27762	-5.37717	-5.70963	-1.91207	-5.36078	-5.64016	-6.13649	-5.45337	-5.65962	-6.01577	-5.45674	-5.735	-4.84571	-4.65958
Pos_142	5.92917e+06	1.02138	89.061	NA	-22.2065	-5.61011	-22.2065	-22.2065	-22.2065	-22.2065	-5.62246	-6.17337	-22.2065	-22.2065	-22.2065	-22.2065	-6.10089	-22.2065	-22.2065	-5.89588	-22.2065	-5.44506
Pos_6699	135185	1.04481	302.944	NA	-0.693937	-0.677438	-18.9892	-0.115529	0.0462828	-18.9892	-0.651569	-18.9892	-0.868465	-0.31612	-0.220429	-0.233073	-18.9892	-18.9892	-18.9892	-18.9892	0.303847	-18.9892
Pos_2618	110987	1.04696	165.104	NA	-22.9359	-1.15736	-0.734245	-22.9359	-22.9359	-22.9359	-3.2682	-0.976075	-0.895761	-1.09314	-0.694548	-0.664804	-22.9359	-22.9359	-0.972821	-22.9359	-22.9359	-22.9359
Pos_1190	14987500	1.15803	127.052	Thymine	-2.18923	-2.1272	-2.10073	-2.0106	-1.91316	-1.89858	-2.27006	-2.0106	-1.83571	-29.2731	-1.93001	-1.82385	-2.29986	-2.44974	-2.23038	-2.5118	-2.28082	-2.57333
Pos_1238	54688	1.16003	128.055	NA	-2.55104	-2.55524	-2.77425	-2.13743	-2.94007	-2.34351	-2.60069	-2.29996	-2.54811	-24.6738	-2.39637	-2.21896	-2.88984	-3.17592	-3.14029	-3.17929	-2.72435	-3.48999
Neg_274	160458	1.16233	126.039	NA	-2.44504	-2.1897	-2.19302	-2.11827	-1.75765	-2.16872	-2.4499	-2.09378	-1.75361	-2.31423	-2.2761	-1.91625	-2.26836	-2.6762	-2.2986	-2.66765	-2.42105	-2.76914
Neg_264	253009	1.16253	125.035	NA	-2.07746	-1.99672	-2.02647	-2.00657	-1.80408	-1.87447	-2.01649	-1.76177	-1.77854	-2.13031	-1.84767	-1.83885	-2.21912	-2.44151	-2.06711	-2.32603	-2.25388	-2.48215
Pos_1468	601142	1.1641	136.063	NA	-2.13324	-0.681847	-0.545824	-24.6793	-0.925287	-24.6793	-0.793478	-0.0753397	-0.159108	-2.1337	-0.127114	-0.64329	-24.6793	-24.6793	-24.6793	-0.826728	-24.6793	-24.6793
Pos_2166	92484.6	1.19969	153.104	NA	-3.10355	-2.54963	-3.03246	-1.50928	-1.95508	-1.83105	-2.62535	-0.616773	-1.0833	-20.942	-1.25454	-0.763315	-1.35971	-1.45262	-1.30941	-2.24818	-1.24564	-3.46231
Pos_2197	118839	1.2108	154.088	NA	-3.95005	-3.57979	-3.66077	-1.51827	-3.57879	-1.98991	-3.02613	-1.6298	-1.6535	-21.9562	-1.0282	-1.64538	-1.57809	-2.29143	-1.41517	-3.49165	-1.62932	-4.10389
Pos_22569	118496	1.21606	154.052	NA	-0.562557	-0.5395	-0.857295	-19.6632	-0.720871	-19.6632	-19.6632	-19.6632	-19.6632	-19.6632	-19.6632	-19.6632	0.358073	0.403601	0.912386	-0.47242	-19.6632	-1.13127
Pos_2025	855709	1.28382	150.091	NA	-0.366584	-0.442643	-19.3606	-19.3606	-19.3606	-19.3606	-0.613232	-19.3606	-1.94913	-0.710384	-19.3606	-2.03999	-19.3606	-19.3606	-2.23721	-19.3606	-19.3606	-19.3606
Pos_1380	167298	1.39567	132.065	NA	-20.665	-0.742368	-20.665	-20.665	-0.616645	-20.665	-0.589509	-20.665	-20.665	-1.09969	-20.665	-20.665	-0.632961	-20.665	-20.665	-20.665	-20.665	-20.665
Pos_2634	3.10833e+06	1.43186	166.061	NA	-2.92941	-2.62084	-2.77454	-2.55532	-2.54399	-2.62632	-2.7884	-4.54356	-2.39577	-2.81572	-4.01673	-2.84115	-2.69856	-3.31022	-2.73841	-2.78498	-2.71331	-3.04363
Pos_2575	10364	1.54817	164.093	NA	-3.74616	-3.78774	-3.80471	-3.74616	-3.54025	-3.43741	-3.07116	-2.94349	-2.85244	-3.2169	-2.86129	-2.62816	-3.76265	-3.99614	-3.67421	-3.89271	-3.89271	-3.89271
Pos_2615	151010	1.55194	165.096	NA	-4.00936	-5.18176	-4.44567	-4.74864	-4.59874	-3.99362	-4.07869	-3.27809	-3.83809	-3.97885	-3.45906	-3.36871	-4.64857	-4.63022	-4.85133	-4.76562	-4.86388	-4.91255
Pos_1337	64875000	1.68821	130.086	NA	-4.25552	-4.58758	-4.88949	-4.54612	-5.01673	-4.76197	-3.46738	-3.84918	-3.29326	-4.0242	-4.22204	-3.83206	-27.5769	-4.87134	-4.56655	-4.80721	-4.28565	-4.46538
Pos_960	2.67637e+06	1.79921	120.081	NA	-3.73733	-3.74865	-3.98535	-4.12669	-24.2229	-3.84581	-3.6967	-1.09651	-3.36233	-3.79766	-3.70593	-3.60164	-24.2229	-4.20136	-3.47417	-4.15637	-2.88374	-1.91768
Neg_674	48875000	1.81317	164.072	NA	-20.6138	-3.71194	-20.6138	-20.6138	-20.6138	-20.6138	-3.59917	-1.26114	-3.26542	-20.6138	-3.62117	-3.61976	-4.4492	-20.6138	-3.22093	-20.6138	-2.78921	-3.94585
Pos_13879	6.57083e+06	2.30983	448.194	NA	-20.663	-20.663	-20.663	-20.663	-20.663	-20.663	-20.663	-0.632108	-0.20073	-0.873926	-20.663	-20.663	-20.663	-20.663	-1.46492	-20.663	-20.663	-20.663
Neg_3759	128518	2.37414	393.037	NA	-2.48647	-2.29672	-2.24879	-2.22234	-2.03142	-2.38736	-2.12646	-1.88274	-1.93103	-2.07733	-1.88484	-1.68971	-2.26799	-2.47644	-1.989	-2.67911	-1.97005	-2.85897
Pos_22959	181925	2.40617	250.286	NA	0.863427	-24.6227	-24.6227	0.878694	-24.6227	0.154328	-24.6227	-24.6227	-24.6227	-24.6227	-24.6227	-24.6227	-24.6227	0.141728	1.67078	0.67516	0.67516	-0.172417
Pos_1792	172494	2.42559	143.09	NA	-6.40584	-8.34338	-9.23683	-8.36758	-28.204	-8.9909	-3.90927	-3.88305	-3.87432	-4.73712	-4.6435	-4.45041	-28.204	-9.30057	-9.69109	-9.19812	-8.77283	-9.78421
Pos_1726	122095	2.42651	142.086	NA	-5.87123	-8.30278	-8.65966	-8.35724	-31.9777	-8.10843	-3.60529	-3.80537	-3.66895	-4.32506	-4.5684	-4.2388	-31.9777	-8.8654	-9.79055	-10.1569	-8.83846	-9.35875
Pos_124	165561	2.42801	88.076	NA	-5.65358	-7.15024	-28.8645	-28.8645	-28.8645	-7.23108	-3.63833	-3.70413	-3.67557	-4.36277	-4.30319	-4.05031	-28.8645	-28.8645	-28.8645	-28.8645	-28.8645	-28.8645
Pos_7838	2.00208e+07	2.4288	367.113	NA	-2.77142	-3.03518	-3.34875	-2.85355	-23.3308	-3.2848	-2.55531	-2.58891	-2.52018	-2.63589	-2.44944	-2.33793	-23.3308	-23.3308	-2.43995	-2.95873	-2.60794	-2.83464
Neg_3240	6.68333e+06	2.43228	347.088	NA	-2.71034	-2.64527	-2.42099	-2.65583	-1.93297	-2.95576	-3.03347	-3.95837	-2.20421	-2.61169	-3.1727	-2.67997	-2.57389	-2.36832	-2.13793	-2.40493	-2.80186	-2.33543
Neg_14471	2.32339e+06	2.43541	287.088	NA	-18.3397	-18.3397	0.070339	-18.3397	-18.3397	0.363597	-18.3397	-18.3397	-18.3397	-18.3397	-18.3397	-18.3397	-18.3397	0.147866	0.560509	-18.3397	-18.3397	0.223783
Pos_2619	166263	2.4375	165.112	NA	-20.754	-20.754	-20.754	-20.754	-20.754	-0.546015	0.531391	-20.754	-0.0823299	-0.364459	-20.754	0.407145	-20.754	-20.754	-0.0213258	-0.312303	-20.754	-0.282609
Neg_545	9.87917e+06	2.44348	153.019	NA	-7.56113	-27.1592	-7.68165	-7.11312	-7.0754	-7.27215	-7.40275	-27.1592	-27.1592	-7.66349	-27.1592	-27.1592	-27.1592	-27.1592	-6.9673	-7.02844	-27.1592	-7.59815
Neg_16164	166028	2.46404	365.099	NA	-23.8164	-23.8164	-23.8164	-23.8164	-23.8164	-2.18111	-23.8164	-23.8164	-23.8164	-23.8164	-23.8164	-23.8164	-23.8164	-2.21312	-2.10545	-23.8164	-23.8164	-2.04715
Neg_7571	483970	2.46972	768.425	NA	-19.8189	-19.8189	-19.8189	-19.8189	-19.8189	-19.8189	-19.8189	-0.484858	-0.331423	-19.8189	-0.302055	-0.391542	-19.8189	-19.8189	-19.8189	-19.8189	-19.8189	-19.8189
Pos_1637	2.6867e+06	2.48577	140.082	NA	0.470366	-17.9068	-1.34299	-17.9068	-17.9068	0.396748	0.69788	-0.923397	-17.9068	0.461236	-17.9068	-17.9068	-17.9068	-0.00291577	-17.9068	-17.9068	-17.9068	-17.9068
Pos_9038	9.08333e+08	2.50183	454.13	NA	-20.0465	-20.0465	-20.0465	-0.593171	-20.0465	-20.0465	-0.420061	-20.0465	-0.533909	-0.71529	-20.0465	-0.462845	-20.0465	-0.683197	-0.405384	-20.0465	-20.0465	-0.153812
Pos_6460	35676.6	2.52043	293.699	NA	-2.67611	-22.2668	-22.2668	-22.2668	-22.2668	-22.2668	-1.92736	-2.2373	-2.51466	-22.2668	-2.66111	-2.21989	-22.2668	-22.2668	-22.2668	-22.2668	-22.2668	-22.2668
Pos_12986	4.24583e+08	2.53778	328.644	NA	0.0857816	-0.723069	-0.3704	-20.2935	-20.2935	-0.173275	-20.2935	0.486848	0.303875	-20.2935	0.289217	0.248494	-20.2935	-20.2935	-0.430897	-20.2935	-20.2935	-20.2935
Pos_1843	197890	2.5454	144.102	NA	-4.61889	-25.3379	-25.3379	-25.3379	-25.3379	-25.3379	-3.43501	-3.33057	-3.55251	-3.79347	-25.3379	-3.59543	-25.3379	-25.3379	-4.89489	-25.3379	-25.3379	-25.3379
Pos_18599	143221	2.54697	451.229	NA	-21.0771	-21.0771	-1.11813	-0.714898	-21.0771	-21.0771	-21.0771	-21.0771	-0.518393	-21.0771	-21.0771	-21.0771	-21.0771	-21.0771	-0.531871	-0.771934	-0.420927	-21.0771
Pos_17238	122928	2.55026	148.043	NA	-20.1216	-20.1216	-20.1216	-20.1216	-20.1216	-20.1216	-20.1216	-20.1216	0.149019	-20.1216	-20.1216	0.024869	-20.1216	-0.747188	-20.1216	-0.427902	-20.1216	-20.1216
Pos_9635	24575.1	2.55597	538.777	NA	-20.5209	-0.912551	-1.22173	-20.5209	-20.5209	-20.5209	-0.880767	-20.5209	-0.666624	-1.09309	-0.501163	-20.5209	-20.5209	-20.5209	-20.5209	-20.5209	-20.5209	-20.5209
Pos_24342	92994.8	2.58754	234.069	NA	-19.8811	0.823099	0.181479	-19.8811	-19.8811	-0.155836	-19.8811	-19.8811	-19.8811	-19.8811	-19.8811	-19.8811	-19.8811	-0.0445832	-19.8811	-19.8811	-19.8811	0.298446
Pos_15584	153751	2.59192	216.058	NA	-20.4498	-0.254419	0.14293	-20.4498	-20.4498	-0.247442	-20.4498	-20.4498	-20.4498	0.137689	-20.4498	-20.4498	-20.4498	-0.0844953	-20.4498	-20.4498	-0.682311	0.224831
Pos_7286	114079	2.59982	332.217	NA	-20.5458	-20.5458	-0.142499	-20.5458	-20.5458	-20.5458	-0.602742	-0.674864	-0.569411	-0.3235	-0.507194	-0.238138	-20.5458	-20.5458	-0.255766	-0.0420715	0.0995524	0.150158
Pos_6237	4.22917e+08	2.60711	283.165	NA	0.772254	-1.43075	-21.4854	-2.45079	-21.4854	-1.15303	-2.00496	-21.4854	-21.4854	-21.4854	-21.4854	-21.4854	-21.4854	-21.4854	-0.0974268	-0.385387	2.26008	-1.55555
Pos_11621	77860.1	2.61491	206.1	NA	-20.5262	-20.5262	-20.5262	-20.5262	-20.5262	-20.5262	-20.5262	-0.889415	-20.5262	-20.5262	-20.5262	-20.5262	-20.5262	-0.408161	-1.06207	-1.07211	0.290543	-20.5262
Pos_3957	181461	2.61631	205.097	L-Tryptophan|D-Tryptophan	-2.73531	-1.71112	-1.3967	-1.31333	-23.603	-2.81332	-3.18027	-1.23128	-2.09659	-2.48573	-2.78377	-3.09107	-23.603	-0.570073	-0.147301	-0.349291	-0.12131	-0.562452
Pos_3432	3.09208e+07	2.61631	188.07	NA	-2.59102	-1.7205	-1.45955	-1.08467	-23.7414	-2.56421	-2.89225	-1.34536	-1.50922	-2.31005	-2.618	-2.4749	-23.7414	-0.757159	-0.0430339	-0.191321	-0.154723	-0.244427
Pos_5737	4.24114e+06	2.62284	266.093	NA	-0.439947	0.036341	-19.8257	0.432511	-19.8257	-19.8257	-0.0541552	-19.8257	-19.8257	-19.8257	-19.8257	-19.8257	-19.8257	0.348883	0.0890706	-19.8257	-19.8257	-0.0273483
Neg_9298	221229	2.63643	284.041	NA	-0.820499	-0.751558	-0.645493	-0.676313	-0.630324	-20.674	-20.674	-20.674	-0.328939	-20.674	-20.674	-20.674	-0.424053	-20.674	-0.570557	-0.458879	-0.462119	-0.559541
Neg_8281	3175000	2.68936	330.096	NA	-20.1806	-20.1806	-0.252403	-20.1806	-0.0182824	-0.372744	-20.1806	-20.1806	-20.1806	-0.263641	-20.1806	-20.1806	-20.1806	-0.280106	0.0310272	-20.1806	-20.1806	-0.41404
Neg_15773	67315.1	2.69259	232.119	NA	-24.3507	-24.3507	-24.3507	-24.3507	-24.3507	0.239129	-24.3507	-24.3507	-24.3507	-24.3507	-24.3507	-24.3507	-24.3507	0.125647	0.413807	-24.3507	-24.3507	0.239129
Pos_13075	40000000	2.71101	338.134	NA	-0.196686	-0.656783	-0.74989	-0.290893	-20.7949	-20.7949	-20.7949	-0.640951	-20.7949	-0.363	-0.0589762	-20.7949	-20.7949	-20.7949	-20.7949	-0.655552	-20.7949	-20.7949
Neg_13703	91005.6	2.72952	319.097	NA	0.381455	-17.9015	0.209161	-17.9015	0.701229	0.140236	-17.9015	-17.9015	-17.9015	-17.9015	-17.9015	-17.9015	-17.9015	-0.021907	0.512824	-17.9015	-17.9015	0.0745218
Neg_3961	201450	2.75532	419.149	NA	-19.6106	-19.6106	-19.6106	-19.6106	-0.399792	-19.6106	-0.152576	-0.282122	-19.6106	-19.6106	-0.047964	-0.296499	-19.6106	-19.6106	-19.6106	-19.6106	-19.6106	-19.6106
Neg_4906	406877	2.76604	686.347	NA	-20.3665	-20.3665	-20.3665	-20.3665	-20.3665	-0.968096	-0.627791	-0.431503	-0.548769	-0.593949	-0.38308	-0.111858	-0.783369	-20.3665	-0.900121	-20.3665	-0.733103	-1.13972
Pos_2620	83025.9	2.80455	165.112	NA	-18.7927	-18.7927	-18.7927	-18.7927	-18.7927	-0.732507	-0.447034	-18.7927	-0.307499	-0.702375	-18.7927	0.0236122	-18.7927	-18.7927	-0.534101	-0.718176	-18.7927	-18.7927
Pos_9323	2.58333e+06	2.80612	487.261	NA	-20.6634	-20.6634	-0.838113	-20.6634	-20.6634	-20.6634	-0.556284	-0.217827	-0.0653178	-0.550623	0.230446	0.129805	-20.6634	-20.6634	-0.480334	-0.506937	-0.488894	-20.6634
Neg_4910	1.56667e+07	2.81228	688.229	NA	-20.082	-20.082	-0.554475	-20.082	-20.082	-20.082	-0.684965	-20.082	-20.082	-0.646496	-20.082	-20.082	-0.950167	-0.500316	-20.082	-20.082	-0.748716	-20.082
Neg_8361	18912.7	2.83281	368.062	NA	-20.1764	-20.1764	-20.1764	-0.442491	-0.320063	-20.1764	-20.1764	-20.1764	-0.31481	-0.223275	-20.1764	-20.1764	-20.1764	-20.1764	-20.1764	-0.572019	-20.1764	-20.1764
Pos_4027	10794.7	2.83325	208.154	NA	-1.01162	-20.5568	-20.5568	-20.5568	-20.5568	-1.17727	-0.778238	-0.866291	-0.531536	-1.27099	-0.756202	-0.746808	-20.5568	-20.5568	-20.5568	-20.5568	-0.364124	-20.5568
Neg_46	51608.6	2.85652	93.034	NA	-8.58751	-8.68627	-8.54913	-8.61959	-8.46921	-8.25806	-8.62325	-25.8213	-7.83381	-25.8213	-8.5383	-25.8213	-9.15068	-25.8213	-7.70116	-25.8213	-25.8213	-8.35487
Neg_3241	96559.3	2.8846	347.088	NA	-2.31998	-2.24522	-2.35336	-2.19602	-1.46519	-2.63621	-2.06051	-2.00727	-1.78226	-1.94784	-1.6737	-1.50219	-1.679	-2.52209	-1.43576	-2.30766	-1.64463	-1.75815
Pos_8944	136910	2.8962	445.243	NA	-20.266	-20.266	-20.266	-20.266	-20.266	-20.266	-0.967453	-0.125184	-0.884307	-0.741101	-0.413825	-0.209312	-20.266	-20.266	-0.530833	-20.266	-20.266	-20.266
Pos_24264	5.90417e+07	2.91525	199.058	NA	-16.72	-0.160617	-0.10631	-16.72	-16.72	-16.72	-16.72	-16.72	-16.72	-16.72	-16.72	-16.72	-16.72	-16.72	-0.167853	-16.72	0.533005	0.0120326
Neg_1811	3.77917e+06	2.94309	248.902	NA	-2.50626	-2.18646	-1.82802	-1.95645	-1.74165	-2.31439	-2.25534	-2.45899	-1.35238	-1.85937	-1.91358	-1.36936	-1.86758	-2.43275	-1.66124	-2.24296	-1.6866	-2.1452
Pos_13149	802381	2.94385	348.193	NA	-1.22647	-20.7181	-20.7181	-20.7181	-20.7181	-20.7181	-20.7181	-0.747717	-1.57191	-1.53767	-1.007	-20.7181	-20.7181	-20.7181	-20.7181	-20.7181	-20.7181	-20.7181
Pos_6127	176834	3.00305	279.17	NA	-2.54345	-2.26991	-2.6589	-2.61437	-22.1189	-2.14892	-2.2736	-2.84877	-1.65581	-2.65905	-1.6892	-1.99936	-1.90332	-2.78552	-1.92337	-2.12513	-2.12185	-1.86464
Pos_15128	45411.5	3.11594	148.061	NA	-1.0071	-1.77992	-0.228961	-0.215574	-18.4446	-1.40394	-18.4446	-18.4446	-0.848167	-1.82526	-0.156553	-0.888997	-18.4446	-18.4446	-18.4446	-0.562443	-18.4446	-18.4446
Pos_23134	1.12366e+06	3.13727	293.037	NA	-1.21038	-0.0692906	-17.529	-0.04195	-17.529	-17.529	-17.529	-17.529	-17.529	-17.529	-17.529	-17.529	-17.529	-0.171735	-17.529	-0.496837	-17.529	-0.453067
Pos_16012	4012500	3.18543	280.173	NA	-20.2294	-1.49605	-20.2294	-20.2294	-20.2294	-1.46987	-20.2294	-20.2294	-20.2294	-1.75634	-20.2294	-20.2294	-1.91191	-2.1812	-20.2294	-1.00687	-0.649353	0.043503
Pos_27082	183874	3.61239	149.044	NA	-20.8103	-20.8103	-20.8103	-20.8103	-20.8103	-0.598436	-20.8103	-20.8103	-20.8103	-20.8103	-20.8103	-20.8103	-0.23956	-0.529146	-20.8103	-0.354221	1.43904	-20.8103
Pos_722	3.07416e+06	3.64424	113.059	NA	-2.50447	-2.6861	-3.15709	-22.9541	-22.9541	-2.83412	-1.9736	-2.34109	-2.17347	-2.07346	-1.93322	-2.08228	-2.62962	-2.9341	-22.9541	-2.8545	-22.9541	-22.9541
Neg_2033	284450	3.8172	265.108	NA	-17.0283	-17.0283	-17.0283	-17.0283	-0.160723	-17.0283	-0.213972	-0.249069	-17.0283	-17.0283	0.0822193	0.512859	-17.0283	-17.0283	0.217912	-17.0283	-0.220013	-17.0283
Neg_441	2.16875e+06	3.84216	144.045	NA	-2.34694	-2.10564	-2.17534	-2.24639	-1.98128	-2.27144	-2.08851	-1.82759	-1.74746	-2.10367	-1.65129	-1.68792	-1.95595	-2.52441	-2.04881	-2.45596	-2.20264	-2.25482
Neg_897	1.97743e+06	3.9747	185.118	NA	-2.30176	-1.98396	-2.33377	-1.95602	-1.91296	-1.6996	-1.48985	-1.31115	-1.29566	-1.50491	-1.10321	-0.865255	-1.98797	-2.59375	-2.05087	-2.36641	-2.00838	-2.17455
Pos_4919	1.4024e+06	3.98232	238.14	NA	-2.42403	-1.36532	-2.43958	-2.77637	-22.5941	-2.20872	-1.97009	-22.5941	-1.96687	-2.18429	-2.84353	-2.28576	-2.34103	-2.50733	-2.24888	-1.6409	-1.7682	-2.25647
Neg_1288	79030	3.98501	214.145	NA	-2.26007	-1.28529	-2.32617	-2.31887	-2.23515	-2.11533	-1.8507	-2.03971	-1.53754	-1.99585	-1.96867	-1.62692	-2.01252	-2.53107	-1.804	-1.38936	-1.42171	-2.16662
Neg_1534	87840.3	4.03091	231.16	NA	-3.08401	-3.82865	-4.50582	-4.39209	-3.38765	-3.14329	-2.25024	-1.98667	-2.30582	-2.63043	-2.03965	-1.6908	-4.02667	-4.52422	-4.55674	-4.97481	-4.16125	-4.54867
Neg_415	1.27409e+06	4.1356	139.113	NA	-2.15785	-2.44364	-2.64216	-2.51632	-2.14864	-2.1655	-1.5463	-1.49401	-1.4951	-1.88008	-1.45008	-1.07713	-2.80794	-3.38768	-3.07666	-3.44387	-3.0586	-3.05853
Pos_37481	154243	4.20782	195.185	NA	-19.592	-19.592	-19.592	-19.592	-19.592	-19.592	-19.592	-19.592	-19.592	-19.592	-19.592	-19.592	-19.592	0.172117	0.998727	0.701588	0.455985	0.766545
Pos_3017	556580	4.23129	175.096	NA	-1.48453	-1.35297	-1.54775	-0.971472	-21.4397	-0.453231	-0.392313	-0.524929	-0.305066	-0.580704	0.154247	0.451846	-2.51869	-3.15926	-2.73319	-2.49915	-1.60283	-1.16124
Pos_1784	1.78968e+06	4.23295	143.07	NA	-20.7912	-1.00076	-1.34144	-1.36749	-20.7912	-0.981075	-0.481613	-0.901505	-0.461618	-0.431186	-0.146553	0.162164	-2.83805	-2.7981	-3.01646	-2.57378	-2.37724	-0.896916
Neg_1477	426544	4.35261	228.16	NA	-22.2612	-1.62214	-2.70019	-2.58587	-2.81947	-2.81452	-2.62781	-2.44606	-2.37462	-2.66243	-2.2657	-2.44802	-2.63753	-2.63376	-2.12717	-2.47156	-1.8862	-2.60658
Pos_4185	3.04285e+06	4.35327	212.164	NA	-2.42684	-1.37718	-2.23638	-2.46975	-22.4082	-2.53197	-1.93412	-2.6074	-2.18619	-3.46716	-2.20995	-22.4082	-2.31043	-2.19515	-2.74699	-2.22196	-1.99109	-2.29206
Pos_38410	633148	4.51298	347.064	NA	-19.7445	-19.7445	-19.7445	-19.7445	-19.7445	-19.7445	-19.7445	-19.7445	-19.7445	-19.7445	-19.7445	-19.7445	-0.322143	-19.7445	-0.19306	-0.120785	-0.0331346	-0.372464
Pos_13215	1.14202e+06	4.51412	355.053	NA	-0.645532	-20.2196	-20.2196	-20.2196	-20.2196	-20.2196	-20.2196	0.173292	-20.2196	-0.630445	-20.2196	-20.2196	-20.2196	-0.592578	-0.789334	-0.730998	-0.322923	-0.0448215
Pos_10863	225505	4.51719	136.039	NA	-16.6612	-16.6612	-16.6612	-16.6612	-16.6612	-16.6612	-16.6612	-0.650499	-16.6612	-16.6612	-16.6612	-16.6612	0.106509	-0.448047	0.529732	-0.558646	0.0476857	0.754014
Pos_6230	92922.6	4.5495	283.15	NA	-20.5362	-20.5362	-20.5362	-0.899019	-20.5362	-0.605241	-1.26489	-1.2828	-1.05837	-20.5362	-0.683667	-0.767034	-20.5362	-20.5362	-20.5362	-20.5362	-20.5362	-20.5362
Pos_4557	1.84498e+06	4.70491	226.179	NA	-2.39579	-0.273758	-2.50493	-2.23509	-24.0932	-2.4194	-1.94887	-2.36153	-2.50372	-2.45845	-2.30493	-2.06203	-2.57616	-2.4924	-1.8426	-2.4918	-1.79844	-2.41262
Pos_5112	455465	4.70585	244.19	NA	-2.44237	-0.230336	-2.6416	-2.31679	-23.4451	-2.53532	-1.94763	-2.43226	-2.39914	-2.34373	-2.23074	-2.15572	-2.60185	-2.39544	-1.72381	-2.48814	-1.90885	-2.45073
Pos_5759	81921.9	4.70586	266.172	NA	-2.18303	-0.154867	-2.27013	-2.00629	-24.1371	-2.22937	-1.75081	-3.0905	-2.63976	-2.23695	-2.81496	-2.7012	-2.58998	-2.15669	-2.25396	-2.21894	-1.7284	-2.22373
Neg_1693	152064	4.70637	242.176	NA	-2.39364	-0.252543	-2.31011	-2.03937	-2.3774	-2.30902	-1.97229	-2.1466	-2.04857	-2.32776	-2.01913	-1.79678	-2.32474	-2.37112	-1.59366	-2.16061	-1.54203	-2.43711
Pos_4576	293598	4.88623	227.124	NA	-22.0243	-22.0243	-22.0243	-0.441574	-22.0243	-22.0243	-1.21475	-0.905275	-0.247707	-22.0243	-0.263579	-0.283256	-1.72582	-22.0243	-0.311735	-22.0243	-22.0243	-22.0243
Neg_1533	504641	4.93926	231.16	NA	-4.92719	-4.87714	-4.86881	-4.81736	-4.62677	-4.96435	-4.192	-4.03119	-4.03169	-4.30343	-3.96851	-3.84302	-4.63841	-4.94082	-4.55692	-4.93498	-4.66878	-4.7606
Pos_17829	52036.6	4.94404	253.083	NA	-19.5705	-19.5705	-19.5705	-19.5705	-19.5705	-0.874017	-19.5705	-19.5705	-0.234654	-19.5705	0.185081	-0.156795	-0.299966	-19.5705	-0.274325	-19.5705	-0.883908	-0.922612
Neg_5653	3.00786e+06	5.02243	173.118	NA	-19.0609	-1.10282	-19.0609	-19.0609	-19.0609	-19.0609	-19.0609	-1.59133	-19.0609	-19.0609	-0.706763	-19.0609	-0.935213	-19.0609	-19.0609	-1.07029	-0.912887	-19.0609
Neg_933	812577	5.19817	187.134	NA	-24.8896	-5.37326	-24.8896	-5.2872	-24.8896	-4.8287	-5.79125	-5.03252	-5.3359	-5.15793	-4.75184	-4.43939	-5.62461	-24.8896	-4.85237	-4.88177	-3.45893	-3.5053
Neg_1461	153073	5.24979	227.165	NA	-2.76988	-3.15181	-3.33859	-3.31472	-3.15315	-2.80949	-1.96532	-1.86241	-2.10051	-2.37387	-1.92736	-1.61564	-3.61455	-3.93362	-4.10571	-4.18128	-3.80751	-3.96226
Pos_6173	113489	5.34938	281.078	NA	-19.6439	-19.6439	-3.53892	-19.6439	-19.6439	-19.6439	-2.16451	-0.936797	-1.46972	-19.6439	-1.03209	-1.03979	-4.16869	-19.6439	-19.6439	-19.6439	-3.20917	-19.6439
Pos_4761	24683.6	5.4233	232.169	NA	-3.53966	-3.8462	-4.61804	-3.96302	-24.8589	-3.7748	-2.04371	-1.86629	-3.52691	-1.90409	-1.91643	-1.82127	-4.90046	-24.8589	-24.8589	-24.8589	-24.8589	-24.8589
Pos_7648	1.05501e+06	5.56047	354.232	NA	-1.12537	-1.42704	-1.12059	-1.10118	-17.9132	-17.9132	-1.17044	-17.9132	-0.976376	-17.9132	-17.9132	-17.9132	-17.9132	-17.9132	-17.9132	-17.9132	-0.376475	-17.9132
Pos_21534	350332	5.66466	329.229	NA	-19.7956	-0.00789697	-19.7956	-0.207134	-19.7956	-19.7956	-19.7956	-19.7956	-19.7956	-19.7956	-19.7956	-0.197485	-19.7956	0.161958	-19.7956	-0.304579	0.0605783	-19.7956
Pos_8968	126089	5.76951	447.255	NA	-0.755396	-0.373105	-17.0361	-0.480986	-17.0361	-0.485887	-0.222787	-17.0361	-17.0361	-17.0361	-17.0361	-17.0361	-17.0361	-17.0361	-17.0361	-0.629311	-0.551329	-17.0361
Neg_2728	13439.3	5.95242	308.12	NA	-19.7907	-19.7907	-19.7907	-19.7907	-0.162279	-19.7907	-0.213396	1.28306	0.352796	-19.7907	0.848868	0.645254	0.142538	-19.7907	0.346833	-19.7907	-19.7907	-19.7907
Pos_15572	108292	7.25734	214.085	NA	0.235777	0.236506	0.163364	0.0122487	-20.9163	-20.9163	-20.9163	-20.9163	-20.9163	0.24302	-20.9163	-20.9163	-0.684822	0.356345	-20.9163	0.0746068	0.300198	-20.9163
Pos_23050	166073	7.26003	273.138	NA	0.0659976	0.226115	0.000767187	0.117836	-27.2231	0.17197	-27.2231	-27.2231	-27.2231	-27.2231	-27.2231	-27.2231	-0.0772353	-0.0107837	-27.2231	0.109325	0.0593847	-27.2231
Pos_13302	1.958e+06	7.8125	367.151	NA	-20.6589	-0.405336	-0.391674	-20.6589	-20.6589	-20.6589	-20.6589	0.362193	-20.6589	-3.41445	-20.6589	-0.667045	-20.6589	-20.6589	-0.0109846	-20.6589	-20.6589	-20.6589
Neg_10666	150460	11.0007	489.371	NA	0.112153	-0.0228739	-23.5431	0.141569	0.186899	-0.0296102	-23.5431	-23.5431	-23.5431	-23.5431	-23.5431	0.357662	0.487832	-0.239587	0.310518	0.0696103	0.221484	0.116479

## Sheet: Ps3_Ps2
Uptake of metabolites from Pantoea 6 Fr-CA spent media by Pseudomonas Ps3 and Ps2 in monoculture or in co-culture
Note: the ID of the peaks matches the ID of the peaks in the heatmap
Peak information					Ps3 Fr+CA log2FC						Ps2 Fr+CA log2FC						Coculture of Ps3 with Ps2 log2FC
Peak	Area in Pantoea SM	RT	mz	RefNames	Rep1	Rep2	Rep3	Rep4	Rep5	Rep6	Rep1	Rep2	Rep3	Rep4	Rep5	Rep6	Rep1	Rep2	Rep3	Rep4	Rep5	Rep6
Pos_25183	1.22234e+06	0.463235	127.972	NA	-0.0125473	0.326668	-20.3848	0.497039	0.391899	0.289161	-20.3848	-20.3848	-20.3848	-20.3848	-20.3848	-20.3848	0.143852	-20.3848	-20.3848	0.132216	0.242798	0.0552666
Neg_14406	24483.5	0.474229	230.882	NA	-0.470384	-0.424351	-0.183519	0.444745	-0.0531922	0.0384902	-20.1704	-20.1704	-20.1704	-20.1704	-20.1704	-20.1704	-20.1704	-20.1704	-20.1704	-0.0200558	-20.1704	-0.0140272
Neg_371	118003	0.551603	135.902	NA	-20.285	-0.150563	-20.285	-20.285	0.212963	-0.105503	-0.209719	0.60599	-20.285	-20.285	1.30548	-20.285	-20.285	-20.285	-20.285	-20.285	-20.285	-0.0801614
Pos_24285	33174	0.575078	209.078	NA	1.09804	1.6025	0.118105	0.955497	0.631357	1.3059	-18.9773	-18.9773	-18.9773	-18.9773	-18.9773	-18.9773	1.34051	1.22859	0.393922	-1.07983	-0.548082	1.27723
Neg_8032	866450	0.668775	234.949	NA	-19.8358	0.032022	-19.8358	-19.8358	-19.8358	-19.8358	-19.8358	-19.8358	-0.453516	-0.0804667	0.429938	0.687254	-0.00113802	-0.186342	-19.8358	-19.8358	-0.117199	-19.8358
Pos_3539	502680	0.682278	190.176	NA	-20.7335	-20.7335	-1.17746	-1.27667	-20.7335	-20.7335	-1.22167	-0.905375	-1.36067	-20.7335	-0.601486	-20.7335	-20.7335	-1.18616	-20.7335	-20.7335	-20.7335	-20.7335
Pos_3010	58116.5	0.691704	175.058	NA	-21.4775	-1.95346	-1.62697	-1.07865	-21.4775	-1.57403	-1.63999	-2.52377	-1.23409	-1.11871	-1.70372	-1.58288	-21.4775	-21.4775	-1.55754	-21.4775	-21.4775	-21.4775
Pos_1342	2.53792e+07	0.723688	130.088	L-Pipecolic Acid	-3.85222	-3.52151	-3.4948	-3.97989	-3.82576	-3.71697	-3.64488	-3.25434	-3.52868	-3.96646	-25.9941	-3.20426	-3.86699	-3.29921	-3.51054	-3.94248	-3.9761	-3.83887
Pos_2783	1.43442e+06	0.724981	169.135	NA	-2.8746	-2.64826	-2.79898	-3.53388	-3.34918	-2.93499	-2.86045	-2.53292	-2.84147	-3.57384	-2.83673	-2.40299	-3.63938	-2.34468	-2.99088	-2.87431	-3.79546	-3.28032
Pos_1966	2.13932e+06	0.728999	148.044	NA	-2.2012	-2.71702	-2.55037	-2.99592	-2.56854	-2.04158	-2.23521	-2.04563	-2.15812	-2.8468	-1.79606	-1.28743	-2.34731	-2.49201	-2.54996	-2.47469	-3.03931	-2.52776
Pos_1369	1.47725e+06	0.741177	131.119	N-Acetylputrescine	-4.11681	-4.30079	-3.99807	-4.3876	-4.7787	-4.65375	-3.58858	-24.4697	-2.6668	-3.40852	-2.93164	-3.10214	-4.03084	-3.57453	-3.75329	-3.75872	-3.45989	-3.79119
Pos_1159	1.56036e+06	0.743712	126.068	5-Methylcytosine Hydrochloride	-4.20597	-4.42398	-24.1603	-24.1603	-4.37916	-5.01892	-0.355847	-0.0829362	-0.200563	-0.939817	-0.445218	-0.0330821	-4.32749	-4.42195	-4.37918	-4.48892	-4.88028	-4.80271
Pos_1242	389309	0.749974	128.072	NA	-2.10715	-2.12451	-2.02727	-2.35077	-2.20906	-2.31283	-2.27405	-2.11704	-2.11769	-2.35642	-2.08584	-2.05668	-2.35224	-2.20989	-2.15842	-2.18022	-2.23838	-2.31172
Pos_11514	2.84167e+06	0.75084	195.101	NA	-19.1389	-0.928143	-0.633781	-19.1389	-0.750669	-19.1389	-19.1389	0.467153	0.0638052	-19.1389	0.508427	-19.1389	-19.1389	-19.1389	-19.1389	-19.1389	-19.1389	-19.1389
Pos_2102	354921	0.757738	152.058	Guanine	-7.56579	-7.5189	-7.78398	-7.37283	-7.12399	-7.93769	-7.21419	-7.66449	-6.84125	-7.1912	-7.28102	-6.74216	-7.45398	-7.52897	-7.30549	-7.64308	-7.89763	-7.5545
Neg_2095	1.46667e+07	0.775518	268.993	NA	-21.8925	-21.8925	-21.8925	-21.8925	0.0328417	-21.8925	-1.13392	-21.8925	-21.8925	-2.18123	-21.8925	-21.8925	-0.210199	-1.33803	-1.64415	-21.8925	-21.8925	-0.0117207
Pos_11748	613832	0.787273	216.173	NA	-21.1805	-1.75292	-21.1805	-21.1805	-1.45421	-1.33797	-21.1805	-1.31441	-21.1805	-1.30401	-21.1805	-0.926077	-21.1805	-21.1805	-21.1805	-21.1805	-21.1805	-21.1805
Pos_2680	186820	0.799281	167.071	NA	-1.13931	-1.92298	-22.2381	-1.80967	-22.2381	-2.24766	-0.0948134	0.0500515	0.183196	0.0274636	0.101284	-0.0264687	-22.2381	-22.2381	-22.2381	-22.2381	-22.2381	-22.2381
Pos_2683	150255	0.800016	167.077	NA	-1.33259	-2.01035	-24.3487	-2.08853	-1.91129	-2.29576	-0.2036	-0.280289	-0.0982702	-0.23526	-0.078702	-0.0235921	-3.40665	-3.64027	-3.03623	-3.68226	-3.47413	-3.67316
Pos_2329	127762	0.805404	157.135	NA	-2.41959	-2.66895	-2.64506	-2.50341	-2.50893	-2.67798	-2.08017	-2.11089	-1.92305	-2.05036	-1.70607	-1.72692	-2.63364	-2.92554	-2.50058	-2.43171	-2.84266	-2.36013
Pos_3371	1.15303e+06	0.80799	186.114	NA	-2.32708	-2.26158	-3.14836	-2.25702	-2.32015	-2.56712	-2.20057	-2.52768	-2.09161	-2.33877	-2.37191	-2.33728	-2.26383	-1.973	-2.57438	-2.23332	-2.34008	-2.90843
Pos_1504	4.40417e+06	0.817466	137.047	Hypoxanthine	-11.9532	-11.4833	-11.807	-11.1247	-11.3937	-11.7275	-10.328	-11.5237	-10.3581	-11.8898	-10.8563	-11.2727	-11.9102	-11.4939	-11.2424	-10.5302	-11.4005	-11.3514
Neg_2390	2.14178e+06	0.850186	287.088	NA	-2.52003	-2.09773	-1.82393	-1.9757	-2.70251	-1.96517	-2.08909	-3.10154	-21.7591	-21.7591	-1.6638	-2.15426	-2.1155	-1.78784	-21.7591	-2.16343	-2.29004	-2.25935
Pos_12698	5.92917e+06	0.853155	296.073	NA	-4.68035	-4.38682	-4.54247	-4.56613	-4.35804	-4.34774	-24.3498	-4.44998	-4.46497	-4.64766	-4.82201	-4.42962	-4.56137	-4.16544	-4.81161	-4.87846	-4.85762	-24.3498
Pos_15162	14987500	0.859854	153.042	Xanthine	-31.9834	-31.9834	-31.9834	-31.9834	-31.9834	-12.7468	-31.9834	-31.9834	-11.0834	-12.5464	-31.9834	-31.9834	-31.9834	-31.9834	-12.1831	-31.9834	-31.9834	-31.9834
Pos_17099	160458	0.89411	116.108	NA	-20.5522	-20.5522	-20.5522	-0.611914	-20.5522	-20.5522	-20.5522	-20.5522	-0.756406	-20.5522	-20.5522	0.131427	-0.872624	-0.381954	-0.428444	-20.5522	-1.12593	-20.5522
Pos_7099	86887.9	0.899006	323.091	NA	-1.57484	-1.83666	-1.48093	-1.74996	-1.48583	-1.62557	-2.34849	-1.69855	-1.73045	-2.26075	-2.13463	-1.80648	-2.58764	-2.21302	-1.97784	-2.15175	-2.33015	-2.22551
Pos_4912	93578.2	0.902975	238.096	NA	-21.5394	-21.5394	-2.09186	-21.5394	-1.77418	-1.57988	-0.413351	-0.974097	-0.463579	-0.595006	-0.880992	-0.500767	-21.5394	-21.5394	-21.5394	-21.5394	-21.5394	-21.5394
Neg_2137	118839	0.914603	270.976	NA	-3.33649	-3.36913	-3.76079	-4.12773	-4.24296	-3.56594	-3.13765	-3.79542	-3.54816	-3.88191	-4.05876	-3.71417	-3.56989	-3.90557	-3.38716	-3.43353	-3.92844	-3.64294
Pos_3215	41648.2	0.93629	182.083	L-Tyrosine	-4.41342	-24.3704	-2.37783	-4.75308	-3.85525	-3.99153	-3.6965	-2.98624	-3.60207	-3.51641	-4.26208	-3.85587	-4.92779	-3.36823	-4.32604	-4.26548	-24.3704	-3.9097
Pos_1385	855709	1.00408	132.103	Norleucine|L-Isoleucine|Leucine	-5.80247	-5.52681	-4.53666	-6.16989	-5.43828	-6.33852	-5.70963	-1.91207	-5.36078	-5.64016	-6.13649	-5.45337	-6.18271	-5.78226	-5.67742	-5.94134	-6.62478	-5.88917
Pos_142	167298	1.02138	89.061	NA	-22.2065	-22.2065	-22.2065	-22.2065	-6.10068	-22.2065	-5.62246	-6.17337	-22.2065	-22.2065	-22.2065	-22.2065	-22.2065	-22.2065	-22.2065	-22.2065	-5.23813	-22.2065
Pos_1190	3.10833e+06	1.15803	127.052	Thymine	-1.90898	-2.01959	-1.76409	-2.39315	-1.78119	-1.89237	-2.27006	-2.0106	-1.83571	-29.2731	-1.93001	-1.82385	-2.6102	-2.17159	-2.399	-2.69406	-2.5833	-2.48665
Pos_1238	10364	1.16003	128.055	NA	-2.37599	-2.59467	-2.18692	-3.18119	-2.49055	-2.13424	-2.60069	-2.29996	-2.54811	-24.6738	-2.39637	-2.21896	-3.43525	-3.21588	-3.05149	-3.12933	-3.5776	-2.63878
Neg_274	115482	1.16233	126.039	NA	-1.87441	-2.09995	-1.93854	-2.21589	-1.82924	-2.20054	-2.4499	-2.09378	-1.75361	-2.31423	-2.2761	-1.91625	-2.70332	-2.23853	-2.54367	-2.71406	-2.61511	-2.44158
Neg_264	57726.8	1.16253	125.035	NA	-1.86548	-1.98694	-1.89262	-2.10893	-1.78701	-1.94847	-2.01649	-1.76177	-1.77854	-2.13031	-1.84767	-1.83885	-2.46848	-2.20771	-2.31375	-2.52397	-2.36351	-2.37622
Pos_22569	1.87491e+06	1.21606	154.052	NA	0.721454	0.571876	-19.6632	-19.6632	-19.6632	-0.170024	-19.6632	-19.6632	-19.6632	-19.6632	-19.6632	-19.6632	0.105983	-19.6632	-19.6632	-19.6632	-1.15792	-19.6632
Pos_11183	151010	1.35354	163.123	NA	-1.86695	-2.50495	-20.1392	-2.92698	-2.76234	-1.35132	-20.1392	-3.09396	-2.17174	-1.39699	-2.10963	-1.34354	-1.74104	-2.00402	-2.89731	-2.7028	-2.05321	-2.08302
Pos_6955	237667	1.39684	316.186	NA	-19.9454	-19.9454	-19.9454	-19.9454	-19.9454	-19.9454	-0.0701383	-0.0808078	0.0838046	-0.296793	-19.9454	0.34924	-0.110795	-0.135137	-19.9454	0.167054	-0.00484012	0.046208
Pos_2634	64875000	1.43186	166.061	NA	-3.53232	-3.51976	-3.57373	-4.11638	-3.54023	-3.68316	-2.7884	-4.54356	-2.39577	-2.81572	-4.01673	-2.84115	-3.71086	-25.258	-3.15521	-3.26367	-3.64312	-3.3798
Pos_7516	77345.2	1.43251	345.213	NA	-18.3282	-18.3282	-18.3282	-18.3282	-18.3282	-18.3282	1.168	1.21151	1.45131	1.21709	1.39032	1.60055	-0.762447	-0.380015	-0.447002	-0.260913	-0.363707	0.0227232
Pos_15833	2.67637e+06	1.47672	253.118	NA	-20.3539	-20.3539	-20.3539	-20.3539	-20.3539	-20.3539	-20.3539	-20.3539	-2.50112	-2.12944	-20.3539	-2.02545	-20.3539	-20.3539	-20.3539	-20.3539	-20.3539	-20.3539
Pos_2575	48875000	1.54817	164.093	NA	-5.39995	-5.83139	-5.27405	-6.04	-5.46714	-5.45864	-3.07116	-2.94349	-2.85244	-3.2169	-2.86129	-2.62816	-5.29214	-5.2255	-5.10546	-5.40591	-5.27722	-5.31369
Pos_2615	6.57083e+06	1.55194	165.096	NA	-25.1716	-25.1716	-25.1716	-25.1716	-25.1716	-25.1716	-4.07869	-3.27809	-3.83809	-3.97885	-3.45906	-3.36871	-25.1716	-25.1716	-25.1716	-25.1716	-25.1716	-25.1716
Pos_1337	2.13804e+06	1.68821	130.086	NA	-3.95136	-4.50803	-4.13913	-4.8815	-4.4859	-4.85163	-3.46738	-3.84918	-3.29326	-4.0242	-4.22204	-3.83206	-4.46909	-4.14489	-4.42827	-4.56809	-4.82037	-4.65243
Pos_981	92702.6	1.766	121.084	NA	-2.28624	-2.4913	-1.99319	-2.87848	-2.4134	-2.65205	-2.39542	-1.08751	-2.48312	-2.37956	-1.88689	-1.61359	-2.10972	-3.05908	-2.09651	-2.08267	-2.48171	-2.0366
Pos_960	2.00208e+07	1.79921	120.081	NA	-3.92112	-3.96085	-3.03814	-4.46147	-3.88944	-4.04648	-3.6967	-1.09651	-3.36233	-3.79766	-3.70593	-3.60164	-4.41008	-3.90888	-3.50214	-3.54508	-3.75682	-3.41119
Neg_674	6.68333e+06	1.81317	164.072	NA	-4.4011	-20.6138	-3.1799	-20.6138	-20.6138	-20.6138	-3.59917	-1.26114	-3.26542	-20.6138	-3.62117	-3.61976	-20.6138	-3.51872	-20.6138	-20.6138	-20.6138	-3.60402
Pos_8299	2.32339e+06	2.32481	398.141	NA	-20.6094	-1.14087	-0.982723	-1.19351	-20.6094	-20.6094	-0.894005	-1.33501	-0.538651	-20.6094	-20.6094	-0.532974	-20.6094	-20.6094	-0.888846	-20.6094	-20.6094	-20.6094
Pos_4897	9.87917e+06	2.3582	237.123	NA	-21.5867	-21.5867	-21.5867	-21.5867	-21.5867	-21.5867	-1.92474	-1.68979	-1.09315	-1.45923	-21.5867	-0.433175	-21.5867	-1.56789	-21.5867	-2.71403	-21.5867	-1.72447
Neg_3759	483970	2.37414	393.037	NA	-1.85673	-1.89077	-1.50872	-2.06203	-1.88678	-2.44179	-2.12646	-1.88274	-1.93103	-2.07733	-1.88484	-1.68971	-2.40598	-1.88236	-1.7978	-2.30151	-2.2898	-2.08863
Pos_22959	9.08333e+08	2.40617	250.286	NA	-24.6227	-24.6227	-24.6227	0.0901978	-24.6227	0.648688	-24.6227	-24.6227	-24.6227	-24.6227	-24.6227	-24.6227	0.0230836	0.784572	-24.6227	0.191481	0.0901978	-24.6227
Pos_1792	4.24583e+08	2.42559	143.09	NA	-6.36563	-9.17726	-8.64674	-9.76543	-9.45617	-9.7915	-3.90927	-3.88305	-3.87432	-4.73712	-4.6435	-4.45041	-7.08372	-8.23406	-9.08252	-9.84344	-10.5273	-8.87999
Pos_1726	197890	2.42651	142.086	NA	-5.93763	-8.71371	-9.20287	-10.3181	-9.75083	-9.17047	-3.60529	-3.80537	-3.66895	-4.32506	-4.5684	-4.2388	-5.87623	-8.1203	-8.84766	-9.79253	-9.54108	-8.97376
Pos_124	143221	2.42801	88.076	NA	-5.5975	-28.8645	-28.8645	-28.8645	-28.8645	-28.8645	-3.63833	-3.70413	-3.67557	-4.36277	-4.30319	-4.05031	-5.41014	-6.97146	-28.8645	-28.8645	-28.8645	-28.8645
Pos_7838	182832	2.4288	367.113	NA	-23.3308	-2.99535	-2.48947	-23.3308	-2.67744	-2.78322	-2.55531	-2.58891	-2.52018	-2.63589	-2.44944	-2.33793	-2.82058	-2.50327	-2.40214	-3.02845	-3.51431	-2.83757
Neg_3240	134008	2.43228	347.088	NA	-3.03743	-1.93748	-2.29168	-2.42287	-2.48939	-2.78995	-3.03347	-3.95837	-2.20421	-2.61169	-3.1727	-2.67997	-2.48903	-2.72525	-2.74899	-2.37853	-2.4864	-2.7466
Neg_14471	122928	2.43541	287.088	NA	-18.3397	0.130813	-18.3397	-0.0641242	0.224331	-18.3397	-18.3397	-18.3397	-18.3397	-18.3397	-18.3397	-18.3397	-0.0902793	0.396064	-18.3397	0.137111	0.39092	-0.264347
Neg_545	125405	2.44348	153.019	NA	-7.24983	-7.67351	-7.07624	-7.92803	-7.05105	-27.1592	-7.40275	-27.1592	-27.1592	-7.66349	-27.1592	-27.1592	-7.29618	-27.1592	-7.25312	-7.53283	-27.1592	-7.12237
Neg_16164	153751	2.46404	365.099	NA	-23.8164	-1.98162	-23.8164	-2.31504	-2.2101	-23.8164	-23.8164	-23.8164	-23.8164	-23.8164	-23.8164	-23.8164	-2.14262	-1.94003	-23.8164	-2.0827	-2.06121	-2.19288
Pos_15831	4.22917e+08	2.4964	253.118	NA	-20.8021	-20.8021	-20.8021	-20.8021	-20.8021	-20.8021	-20.8021	-20.8021	-1.49872	-0.966488	-20.8021	-0.763579	-20.8021	-20.8021	-20.8021	-20.8021	-20.8021	-20.8021
Pos_16506	276244	2.53033	423.222	NA	-0.13829	-0.261879	-0.341845	-0.283853	-0.311997	-0.325585	-20.2582	-20.2582	-0.601848	-0.781366	-20.2582	-20.2582	-20.2582	-0.874193	-20.2582	-20.2582	-20.2582	-20.2582
Pos_6476	77860.1	2.54281	294.144	NA	-19.9039	-19.9039	-19.9039	-19.9039	-2.00093	-19.9039	-0.65185	0.116245	0.686849	0.673727	0.375659	0.954284	-19.9039	-1.01878	-19.9039	-19.9039	-1.5028	-0.805444
Pos_18599	3.09208e+07	2.54697	451.229	NA	-0.224447	-0.417326	-0.0649188	-0.313274	-21.0771	-0.353379	-21.0771	-21.0771	-0.518393	-21.0771	-21.0771	-21.0771	-0.557692	-0.0835995	-0.0994754	-0.242214	-0.30803	-0.183422
Pos_17312	174902	2.56506	163.06	NA	-21.3975	-21.3975	-21.3975	-21.3975	-21.3975	-21.3975	-21.3975	-21.3975	-0.716392	-21.3975	-1.37981	-0.595672	-0.649888	-21.3975	-21.3975	-1.12433	-1.15308	-0.209687
Pos_24342	221229	2.58754	234.069	NA	-19.8811	-0.00641121	-19.8811	-0.0815032	0.180249	-19.8811	-19.8811	-19.8811	-19.8811	-19.8811	-19.8811	-19.8811	-0.0284035	0.11992	-19.8811	0.349476	-0.0547909	0.717751
Pos_15584	3175000	2.59192	216.058	NA	-0.206493	-20.4498	-20.4498	-0.147876	-0.0741502	-20.4498	-20.4498	-20.4498	-20.4498	0.137689	-20.4498	-20.4498	-0.0266556	-20.4498	-20.4498	-0.0766036	-0.393478	0.297544
Pos_6237	40000000	2.60711	283.165	NA	-21.4854	-1.38105	3.78601	-0.402884	-0.813129	0.610525	-2.00496	-21.4854	-21.4854	-21.4854	-21.4854	-21.4854	-21.4854	1.67656	1.73427	-1.62129	-21.4854	2.94216
Pos_11621	91005.6	2.61491	206.1	NA	-20.5262	-0.140846	-0.0517768	-20.5262	-0.533498	-20.5262	-20.5262	-0.889415	-20.5262	-20.5262	-20.5262	-20.5262	-1.63018	-0.0702868	-0.0102281	-0.411663	-0.470258	-20.5262
Pos_3957	83025.9	2.61631	205.097	L-Tryptophan|D-Tryptophan	-0.925654	-0.414338	0.327017	-0.314457	-0.261783	-1.07521	-3.18027	-1.23128	-2.09659	-2.48573	-2.78377	-3.09107	-0.792303	0.349478	0.368671	0.0942003	-0.0953493	-0.534685
Pos_3432	2.58333e+06	2.61631	188.07	NA	-0.783073	-0.225725	0.349378	-0.292126	-0.068868	-0.959838	-2.89225	-1.34536	-1.50922	-2.31005	-2.618	-2.4749	-0.706716	0.331887	0.410438	0.0934819	0.0141743	-0.366588
Pos_5737	1.56667e+07	2.62284	266.093	NA	0.090467	-19.8257	-19.8257	-0.10894	-0.923422	-19.8257	-0.0541552	-19.8257	-19.8257	-19.8257	-19.8257	-19.8257	-19.8257	0.0676933	-0.695332	0.0412994	-19.8257	-19.8257
Neg_6805	18912.7	2.6342	369.214	NA	-19.7288	-19.7288	-19.7288	-19.7288	-19.7288	-19.7288	-19.7288	0.64168	0.824618	0.253118	0.757092	0.772825	-19.7288	0.271441	0.0537715	-19.7288	-19.7288	0.0960736
Neg_9298	2.73479e+06	2.63643	284.041	NA	-0.745954	-0.878012	-20.674	-20.674	-0.867832	-20.674	-20.674	-20.674	-0.328939	-20.674	-20.674	-20.674	-0.712241	-0.41485	-0.689991	-0.760971	-20.674	-0.433621
Pos_6689	10794.7	2.64387	302.207	NA	-0.879892	-19.8371	-19.8371	-0.745941	-19.8371	-0.58537	-0.577093	-0.0685694	-0.770258	-19.8371	-0.566683	-19.8371	-19.8371	-19.8371	-19.8371	-19.8371	-19.8371	-19.8371
Neg_1510	51608.6	2.67477	230.103	NA	-19.1486	-19.1486	-19.1486	-19.1486	-19.1486	-19.1486	-0.873531	-19.1486	-19.1486	-0.212461	0.152002	0.337572	-0.466429	0.264856	-0.457665	-19.1486	-0.366493	-19.1486
Neg_8281	96559.3	2.68936	330.096	NA	-20.1806	0.0725158	-20.1806	-0.0524469	0.417596	-20.1806	-20.1806	-20.1806	-20.1806	-0.263641	-20.1806	-20.1806	-0.00916457	0.267824	-20.1806	-0.194189	-0.185741	0.00509468
Neg_15773	136910	2.69259	232.119	NA	-24.3507	0.281357	-24.3507	0.164666	0.438898	-24.3507	-24.3507	-24.3507	-24.3507	-24.3507	-24.3507	-24.3507	0.239129	0.558197	-24.3507	0.267418	0.16579	0.362277
Neg_13703	5.90417e+07	2.72952	319.097	NA	-17.9015	0.290066	-17.9015	0.0723163	0.52472	-17.9015	-17.9015	-17.9015	-17.9015	-17.9015	-17.9015	-17.9015	-17.9015	0.431111	-17.9015	0.261416	-0.256767	-17.9015
Pos_18218	3.77917e+06	2.80597	329.149	NA	-20.7381	-20.7381	-20.7381	-20.7381	-20.7381	-20.7381	-20.7381	-20.7381	-1.8722	-20.7381	-2.06912	-2.0029	-20.7381	-1.2717	-20.7381	-20.7381	-20.7381	-20.7381
Neg_46	4012500	2.85652	93.034	NA	-25.8213	-8.45131	-7.90226	-8.45596	-9.19895	-25.8213	-8.62325	-25.8213	-7.83381	-25.8213	-8.5383	-25.8213	-8.75291	-25.8213	-25.8213	-8.36464	-25.8213	-7.95537
Neg_3247	494704	2.88374	348.133	NA	-20.519	-20.519	-20.519	-20.519	-20.519	-20.519	-0.31595	-20.519	-0.0351592	-0.00724225	-20.519	-0.10822	-0.855303	-0.297093	-1.22919	-0.716065	-0.952216	-0.489358
Pos_24264	2.13637e+06	2.91525	199.058	NA	-16.72	-16.72	0.771938	-16.72	-16.72	-16.72	-16.72	-16.72	-16.72	-16.72	-16.72	-16.72	-16.72	-0.550323	0.139937	-1.06562	-16.72	-16.72
Pos_12853	183874	2.92761	314.217	NA	-0.158374	-0.45367	-2.10495	-19.8222	0.0575313	-0.334807	-19.8222	0.0783222	-19.8222	-0.138773	-0.0291984	0.123247	-19.8222	0.269212	-19.8222	-19.8222	-19.8222	-19.8222
Pos_7226	3.07416e+06	2.98726	329.149	NA	-21.0364	-21.0364	-21.0364	-21.0364	-21.0364	-21.0364	-1.37558	-21.0364	-0.787338	-0.700553	-0.781981	0.0260831	-21.0364	-2.121	-21.0364	-21.0364	-21.0364	-21.0364
Pos_6127	291984	3.00305	279.17	NA	-1.88211	-1.99945	-2.09294	-1.96694	-1.73728	-1.35875	-2.2736	-2.84877	-1.65581	-2.65905	-1.6892	-1.99936	-2.25538	-1.52298	-2.09389	-2.09524	-1.89817	-1.36722
Pos_23134	2.16875e+06	3.13727	293.037	NA	-17.529	-0.389532	-17.529	-17.529	-0.0717093	-0.0537115	-17.529	-17.529	-17.529	-17.529	-17.529	-17.529	-17.529	-17.529	-17.529	-0.419914	-0.44609	-0.337533
Pos_16012	1.97743e+06	3.18543	280.173	NA	-1.42341	-20.2294	-20.2294	-2.52147	-20.2294	-1.3797	-20.2294	-20.2294	-20.2294	-1.75634	-20.2294	-20.2294	-20.2294	-20.2294	-1.42259	-1.79279	-2.22435	-20.2294
Pos_27082	1.4024e+06	3.61239	149.044	NA	-0.792328	-20.8103	-20.8103	-20.8103	-20.8103	-0.875982	-20.8103	-20.8103	-20.8103	-20.8103	-20.8103	-20.8103	-1.002	-20.8103	0.724531	-0.383758	-0.460214	-20.8103
Pos_722	174339	3.64424	113.059	NA	-2.43366	-2.54126	-2.2533	-2.72595	-22.9541	-2.7271	-1.9736	-2.34109	-2.17347	-2.07346	-1.93322	-2.08228	-2.72827	-22.9541	-2.27445	-22.9541	-22.9541	-22.9541
Neg_441	79030	3.84216	144.045	NA	-2.10128	-2.35314	-1.72776	-2.3951	-2.02785	-2.17754	-2.08851	-1.82759	-1.74746	-2.10367	-1.65129	-1.68792	-2.31016	-1.84977	-2.11882	-2.32637	-2.0949	-2.09586
Neg_897	87840.3	3.9747	185.118	NA	-1.86782	-2.00711	-1.49879	-2.02578	-1.75535	-1.8969	-1.48985	-1.31115	-1.29566	-1.50491	-1.10321	-0.865255	-2.16399	-1.8128	-2.26744	-2.33393	-2.26031	-2.15185
Neg_1534	1.27409e+06	4.03091	231.16	NA	-2.62055	-2.97959	-2.6951	-3.16182	-2.62621	-2.60745	-2.25024	-1.98667	-2.30582	-2.63043	-2.03965	-1.6908	-4.07554	-3.95487	-3.85772	-4.14547	-3.93113	-3.86819
Neg_415	1.78968e+06	4.1356	139.113	NA	-2.34933	-2.76266	-2.49288	-3.01822	-2.49007	-2.38653	-1.5463	-1.49401	-1.4951	-1.88008	-1.45008	-1.07713	-3.11868	-2.9475	-3.42462	-3.51283	-3.24881	-3.07213
Pos_37481	3.04285e+06	4.20782	195.185	NA	-19.592	-19.592	0.710934	-19.592	0.486913	0.238547	-19.592	-19.592	-19.592	-19.592	-19.592	-19.592	-19.592	0.81119	0.568192	0.820676	0.467347	0.539497
Neg_1477	314943	4.35261	228.16	NA	-2.70752	-2.54411	0.399993	-2.60823	-22.2612	-2.84091	-2.62781	-2.44606	-2.37462	-2.66243	-2.2657	-2.44802	-22.2612	-1.58433	-1.68064	-2.35602	-2.51528	-2.08544
Pos_38410	304788	4.51298	347.064	NA	-19.7445	-19.7445	-0.0802358	-19.7445	-19.7445	-19.7445	-19.7445	-19.7445	-19.7445	-19.7445	-19.7445	-19.7445	-19.7445	0.0658021	-0.114724	-0.423286	-0.268955	0.198106
Pos_10863	1.14202e+06	4.51719	136.039	NA	-0.0476988	0.461436	-16.6612	-16.6612	-16.6612	-16.6612	-16.6612	-0.650499	-16.6612	-16.6612	-16.6612	-16.6612	-0.316448	0.376484	-16.6612	0.303062	-16.6612	-0.129863
Pos_4557	16169.3	4.70491	226.179	NA	-2.21891	-2.63707	1.48942	-2.39521	-2.31091	-2.24097	-1.94887	-2.36153	-2.50372	-2.45845	-2.30493	-2.06203	-2.56949	-0.54296	-1.39225	-2.13925	-2.51005	-1.96988
Pos_5112	92922.6	4.70585	244.19	NA	-2.48932	-2.40796	1.48648	-2.3418	-2.35044	-2.33427	-1.94763	-2.43226	-2.39914	-2.34373	-2.23074	-2.15572	-2.63081	-0.647495	-1.4388	-2.39189	-2.3553	-1.93949
Pos_5759	1.84498e+06	4.70586	266.172	NA	-2.20612	-2.17693	1.24568	-2.19024	-2.12938	-2.05373	-1.75081	-3.0905	-2.63976	-2.23695	-2.81496	-2.7012	-2.2973	-0.913988	-1.5032	-2.06692	-2.3048	-1.76411
Neg_1693	455465	4.70637	242.176	NA	-2.07697	-2.22038	1.57536	-2.36374	-2.05592	-2.24578	-1.97229	-2.1466	-2.04857	-2.32776	-2.01913	-1.79678	-2.2963	-0.470171	-1.21757	-2.00326	-2.33194	-1.69359
Neg_1533	81921.9	4.93926	231.16	NA	-5.57601	-5.71275	-5.47106	-5.70286	-5.5392	-5.63541	-4.192	-4.03119	-4.03169	-4.30343	-3.96851	-3.84302	-5.29104	-4.98028	-5.09585	-5.26777	-5.27483	-5.0414
Pos_17829	293598	4.94404	253.083	NA	-19.5705	-19.5705	0.00974705	-19.5705	-19.5705	-19.5705	-19.5705	-19.5705	-0.234654	-19.5705	0.185081	-0.156795	-19.5705	-0.542861	-0.521167	-19.5705	-1.26822	-0.968977
Neg_933	98103.2	5.19817	187.134	NA	-24.8896	-24.8896	-5.27028	-24.8896	-24.8896	-5.72305	-5.79125	-5.03252	-5.3359	-5.15793	-4.75184	-4.43939	-24.8896	-5.31118	-5.55168	-5.45884	-5.5007	-5.34869
Neg_1461	93664.5	5.24979	227.165	NA	-1.837	-2.00684	-1.81891	-2.07512	-2.01108	-1.86395	-1.96532	-1.86241	-2.10051	-2.37387	-1.92736	-1.61564	-3.0735	-2.62512	-3.06316	-3.00583	-3.02189	-2.90497
Pos_6173	100961	5.34938	281.078	NA	-19.6439	-4.04727	-3.10347	-19.6439	-2.96287	-4.13729	-2.16451	-0.936797	-1.46972	-19.6439	-1.03209	-1.03979	-3.30535	-19.6439	-19.6439	-19.6439	-19.6439	-3.15898
Pos_4761	3.00786e+06	5.4233	232.169	NA	-4.53877	-5.59912	-24.8589	-24.8589	-24.8589	-5.49314	-2.04371	-1.86629	-3.52691	-1.90409	-1.91643	-1.82127	-4.7895	-24.8589	-5.41031	-24.8589	-24.8589	-24.8589
Pos_12192	812577	5.46117	255.122	NA	0.136153	-0.0574846	0.0163715	-19.561	0.36642	-0.400045	-19.561	0.160951	0.503636	0.0940024	-19.561	0.221239	-19.561	-19.561	-19.561	-19.561	-19.561	-19.561
Pos_5332	215068	5.48006	252.156	NA	-17.3029	-17.3029	-17.3029	-17.3029	-17.3029	-0.193523	0.598053	1.19122	-17.3029	0.595769	-17.3029	1.73794	-0.226078	-17.3029	0.512022	0.870761	-17.3029	0.875339
Pos_21534	32910	5.66466	329.229	NA	0.0834791	-0.240571	-19.7956	-0.225834	-0.0491289	-0.131391	-19.7956	-19.7956	-19.7956	-19.7956	-19.7956	-0.197485	-19.7956	-19.7956	-19.7956	-19.7956	-19.7956	-0.25299
Pos_8968	1.05501e+06	5.76951	447.255	NA	-17.0361	-0.143515	-17.0361	0.0509221	-17.0361	-0.249466	-0.222787	-17.0361	-17.0361	-17.0361	-17.0361	-17.0361	-17.0361	-17.0361	-17.0361	-17.0361	-0.160265	-17.0361
Neg_8443	159969	5.90115	422.158	NA	-0.0776182	-0.14921	0.160808	-18.6679	0.170786	-0.479314	-18.6679	-18.6679	0.419743	-0.350429	0.516128	0.471197	-18.6679	-18.6679	-0.0581787	-18.6679	-18.6679	-18.6679
Pos_15572	13439.3	7.25734	214.085	NA	-0.151884	-0.0874268	-20.9163	-20.9163	0.175686	0.025995	-20.9163	-20.9163	-20.9163	0.24302	-20.9163	-20.9163	-0.0431266	-0.738212	-1.15602	0.0390765	-20.9163	-0.0113078
Pos_23050	1.958e+06	7.26003	273.138	NA	-27.2231	0.206297	-27.2231	0.0747678	0.083485	0.109325	-27.2231	-27.2231	-27.2231	-27.2231	-27.2231	-27.2231	0.0326261	-27.2231	-27.2231	0.0681951	0.169925	-27.2231
Neg_10666	123024	11.0007	489.371	NA	-23.5431	-0.162132	0.546575	-23.5431	0.108349	-0.221722	-23.5431	-23.5431	-23.5431	-23.5431	-23.5431	0.357662	-23.5431	0.392344	-23.5431	0.38446	0.0522542	0.269992

## Sheet: Ps3_Ps18
Uptake of metabolites from Pantoea 6 Fr-CA spent media by Pseudomonas Ps3 and Ps18 in monoculture or in co-culture
Note: the ID of the peaks matches the ID of the peaks in the heatmap
Peak information					Ps3 Fr+CA log2FC						Ps18 Fr+CA log2FC						Coculture of Ps3 with Ps18 log2FC
Peak	Area in Pantoea SM	RT	mz	RefNames	Rep1	Rep2	Rep3	Rep4	Rep5	Rep6	Rep1	Rep2	Rep3	Rep4	Rep5	Rep6	Rep1	Rep2	Rep3	Rep4	Rep5	Rep6
Pos_25183	1.22234e+06	0.463235	127.972	NA	-20.3848	0.0209527	0.287202	0.0781061	-4.63448e-05	0.0716634	-20.3848	-20.3848	-20.3848	-20.3848	-20.3848	-20.3848	0.124052	0.0857753	-20.3848	-0.0445347	0.00741859	0.313879
Neg_14406	24483.5	0.474229	230.882	NA	0.0473064	0.0146739	-20.1704	-20.1704	-0.181986	-0.0735907	-20.1704	-20.1704	-20.1704	-20.1704	-20.1704	-20.1704	0.182891	0.28434	-20.1704	2.81256e-05	0.03329	-20.1704
Pos_24285	118003	0.575078	209.078	NA	-18.9773	-1.94665	-0.381989	-0.326847	-18.9773	-18.9773	-18.9773	-18.9773	-18.9773	-18.9773	-18.9773	-18.9773	-18.9773	-1.8532	0.115499	0.301596	0.658054	0.00300586
Pos_6197	33174	0.585254	281.939	NA	0.105072	-21.8533	-21.8533	-21.8533	-21.8533	-0.0293405	-0.189546	-0.0750534	0.109489	-0.459069	-0.306988	-0.0546805	-21.8533	-21.8533	-21.8533	-21.8533	-21.8533	-0.340244
Pos_16399	866450	0.598968	384.869	NA	-21.9572	-21.9572	-21.9572	-0.514878	-21.9572	-21.9572	-21.9572	-21.9572	0.330573	0.0656112	-0.18015	-21.9572	-0.0517187	-0.240617	-0.200828	-0.0753276	-0.508864	-21.9572
Pos_16355	502680	0.648051	368.892	NA	0.0524575	-23.0021	-0.329997	-23.0021	-23.0021	-0.0242259	-23.0021	-23.0021	-23.0021	-0.117222	-0.356827	-0.157194	-23.0021	-23.0021	-23.0021	-23.0021	-23.0021	-23.0021
Neg_5354	863032	0.668882	105.957	NA	-0.298326	-19.9454	-0.254572	-19.9454	-19.9454	-0.101405	-19.9454	-0.51689	-19.9454	-0.135106	-19.9454	-19.9454	-19.9454	-0.231147	-19.9454	-19.9454	-19.9454	-19.9454
Neg_172	75586.1	0.671917	113.024	NA	-0.375309	-22.0107	-22.0107	-22.0107	-22.0107	-22.0107	-0.233393	-22.0107	-22.0107	-0.391119	-22.0107	-0.988771	-0.399611	-0.225774	-0.74117	-22.0107	0.0251437	-0.40709
Neg_348	2.53792e+07	0.683462	134.065	NA	-20.0803	-20.0803	-20.0803	-20.0803	-20.0803	-20.0803	1.12654	0.88909	1.41383	-20.0803	-20.0803	-20.0803	-20.0803	-0.548119	-20.0803	-20.0803	-20.0803	-20.0803
Neg_1919	1.43442e+06	0.684405	256.059	NA	-1.85382	-2.17567	-1.79044	-1.90163	-2.10295	-1.69162	-1.74334	-1.26632	-1.47268	-1.80723	-1.33787	-1.67076	-1.77773	-2.16489	-2.12761	-1.74545	-1.76841	-2.74786
Pos_1886	2.13932e+06	0.687738	145.133	NA	-2.14199	-3.19336	-3.40233	-3.81929	-3.57153	-2.3761	-3.49935	-25.0401	-3.32278	-2.50201	-2.66839	-25.0401	-3.49134	-3.93496	-3.52798	-25.0401	-3.61445	-2.49708
Pos_1253	1.47725e+06	0.690976	128.107	NA	0.170072	-0.627821	-21.8977	-21.8977	-21.8977	0.153222	-1.06278	-21.8977	-0.727652	0.0178844	-0.466246	-21.8977	-21.8977	-21.8977	-21.8977	-21.8977	-21.8977	-0.000126212
Pos_101	1.56036e+06	0.692725	86.096	NA	-1.4467	-1.65485	-1.88395	-2.11656	-0.880752	-22.947	-0.688837	-0.920829	-2.4925	-1.35657	-22.947	-22.947	-1.91474	-2.97733	-1.89444	-2.58205	-2.8035	-1.81728
Pos_10830	422548	0.693313	131.118	N-Acetylputrescine	-24.2255	-24.2255	-24.2255	-24.2255	-24.2255	-3.4127	-24.2255	-3.84847	-24.2255	-24.2255	-3.60952	-4.28708	-24.2255	-24.2255	-24.2255	-24.2255	-4.70563	-4.06684
Pos_469	1.70778e+06	0.698783	102.058	NA	0.39318	-0.190415	0.443457	-22.3702	-22.3702	-0.488247	-0.06122	-22.3702	-0.0221178	-22.3702	-22.3702	-22.3702	-22.3702	-22.3702	-22.3702	0.358916	-22.3702	-22.3702
Pos_1342	637583	0.723688	130.088	L-Pipecolic Acid	-3.69846	-3.3964	-3.77266	-3.46083	-3.77775	-3.8876	-3.64488	-3.25434	-3.52868	-3.96646	-25.9941	-3.20426	-3.83122	-3.41719	-3.34494	-3.58856	-3.58863	-3.86636
Pos_2783	96156.2	0.724981	169.135	NA	-2.86675	-2.87575	-2.84689	-2.75469	-2.85338	-3.49964	-2.86045	-2.53292	-2.84147	-3.57384	-2.83673	-2.40299	-2.80316	-2.67803	-2.72725	-2.57658	-2.77869	-3.43466
Pos_1966	21837.8	0.728999	148.044	NA	-2.26514	-2.55146	-2.67395	-2.37154	-2.48587	-2.82764	-2.23521	-2.04563	-2.15812	-2.8468	-1.79606	-1.28743	-2.61253	-2.4685	-2.33125	-2.58904	-2.6253	-2.82567
Pos_1369	2.84167e+06	0.741177	131.119	N-Acetylputrescine	-3.04165	-3.31889	-2.64832	-3.20973	-3.06794	-3.36484	-3.58858	-24.4697	-2.6668	-3.40852	-2.93164	-3.10214	-3.04543	-2.60499	-2.0586	-2.95802	-2.35311	-3.09618
Pos_1159	354921	0.743712	126.068	5-Methylcytosine Hydrochloride	-3.93473	-3.49193	-3.2128	-24.1603	-3.27927	-3.84028	-0.355847	-0.0829362	-0.200563	-0.939817	-0.445218	-0.0330821	-3.47178	-3.53803	-3.24661	-3.44601	-3.33278	-3.89002
Pos_1242	130301	0.749974	128.072	NA	-2.32499	-2.12756	-2.11739	-2.10358	-2.1357	-2.4798	-2.27405	-2.11704	-2.11769	-2.35642	-2.08584	-2.05668	-2.21573	-2.19504	-2.12138	-2.26315	-2.11845	-2.21184
Pos_2102	306627	0.757738	152.058	Guanine	-7.39398	-6.6573	-6.36527	-6.04332	-5.96398	-5.68468	-7.21419	-7.66449	-6.84125	-7.1912	-7.28102	-6.74216	-7.58386	-7.37459	-7.02464	-6.73017	-6.78151	-6.95987
Pos_3443	1.46667e+07	0.764992	188.094	NA	-19.509	-19.509	-19.509	-19.509	-19.509	-19.509	0.598872	-19.509	-19.509	0.101044	0.412642	-19.509	-19.509	-0.000962879	-19.509	0.675933	0.538267	-19.509
Pos_11096	90698.6	0.797342	155.119	NA	-20.9615	-0.776805	-20.9615	-0.61883	-20.9615	-20.9615	-20.9615	-0.592846	-0.581412	-0.750873	-0.390375	-20.9615	-20.9615	-20.9615	-20.9615	-0.939364	-20.9615	-20.9615
Pos_5211	613832	0.798175	247.131	NA	-1.21163	-21.1047	-21.1047	-21.1047	-21.1047	-21.1047	-1.12026	-21.1047	-21.1047	-1.58473	-1.35113	-21.1047	-1.58593	-21.1047	-21.1047	-21.1047	-21.1047	-21.1047
Pos_2329	225616	0.805404	157.135	NA	-1.87162	-2.27139	-2.14998	-2.22779	-2.07613	-2.38019	-2.08017	-2.11089	-1.92305	-2.05036	-1.70607	-1.72692	-2.02437	-2.18089	-2.079	-2.04244	-2.04396	-2.10271
Pos_3371	5612500	0.80799	186.114	NA	-2.63699	-2.62652	-2.28584	-2.28782	-2.65432	-2.52047	-2.20057	-2.52768	-2.09161	-2.33877	-2.37191	-2.33728	-2.35821	-2.64297	-2.68665	-2.50338	-2.48293	-2.74832
Pos_1504	172926	0.817466	137.047	Hypoxanthine	-10.9385	-10.7727	-10.0882	-9.85443	-10.2505	-10.4331	-10.328	-11.5237	-10.3581	-11.8898	-10.8563	-11.2727	-11.0394	-11.2085	-10.3763	-10.7954	-11.1754	-11.2294
Pos_6589	803765	0.837533	298.117	NA	-20.9252	-0.594867	-20.9252	-20.9252	-20.9252	-20.9252	-0.409872	0.0979988	0.132643	-0.261487	0.0966848	-0.217144	-0.125192	-0.57172	-1.21476	-0.903123	-0.46555	-0.71424
Neg_2390	186820	0.850186	287.088	NA	-2.0456	-2.28471	-2.03783	-2.30952	-2.15534	-1.67066	-2.08909	-3.10154	-21.7591	-21.7591	-1.6638	-2.15426	-2.59967	-2.89971	-3.0355	-2.14106	-1.76013	-2.07272
Pos_15162	110861	0.859854	153.042	Xanthine	-11.6844	-11.3366	-10.4806	-9.42579	-9.7067	-10.0171	-31.9834	-31.9834	-11.0834	-12.5464	-31.9834	-31.9834	-12.966	-31.9834	-11.117	-11.3849	-31.9834	-31.9834
Pos_12677	1.15303e+06	0.871972	295.106	NA	-0.0698269	-20.6488	-20.6488	-20.6488	-0.835246	-0.232861	-20.6488	-0.517171	-20.6488	-1.55831	-20.6488	-20.6488	-20.6488	-20.6488	-20.6488	-20.6488	-1.21362	-20.6488
Pos_7099	167393	0.899006	323.091	NA	-2.88217	-4.26251	-24.8422	-24.8422	-5.85795	-5.12725	-2.34849	-1.69855	-1.73045	-2.26075	-2.13463	-1.80648	-3.38953	-2.69603	-3.92414	-4.03429	-2.99453	-3.22837
Neg_2137	80050.9	0.914603	270.976	NA	-3.32164	-3.9511	-3.53743	-3.31505	-3.52391	-4.20348	-3.13765	-3.79542	-3.54816	-3.88191	-4.05876	-3.71417	-3.21066	-3.3639	-3.38366	-3.64601	-3.13961	-4.07882
Pos_3215	301176	0.93629	182.083	L-Tyrosine	-2.84442	-3.35427	-3.27038	-2.57643	-2.25935	-2.28952	-3.6965	-2.98624	-3.60207	-3.51641	-4.26208	-3.85587	-24.3704	-3.72954	-3.80262	-3.44026	-24.3704	-4.42045
Pos_1385	4.40417e+06	1.00408	132.103	Norleucine|L-Isoleucine|Leucine	-5.20579	-4.99501	-5.12908	-4.31287	-4.04818	-4.14786	-5.70963	-1.91207	-5.36078	-5.64016	-6.13649	-5.45337	-6.05181	-5.81836	-5.21367	-5.32832	-5.9829	-5.98875
Pos_142	2.14178e+06	1.02138	89.061	NA	-5.13309	-22.2065	-22.2065	-22.2065	-4.20047	-22.2065	-5.62246	-6.17337	-22.2065	-22.2065	-22.2065	-22.2065	-22.2065	-22.2065	-22.2065	-5.73093	-5.86223	-3.79774
Neg_8533	5.92917e+06	1.11443	495.183	NA	-22.0856	-22.0856	-22.0856	-22.0856	-22.0856	-22.0856	-22.0856	-22.0856	-22.0856	-0.30726	-22.0856	0.591016	-1.21091	-0.097183	-22.0856	-0.128929	-0.307632	-0.691378
Neg_274	100962	1.16233	126.039	NA	-2.48446	-2.55118	-2.60952	-2.35585	-2.51374	-2.07786	-2.4499	-2.09378	-1.75361	-2.31423	-2.2761	-1.91625	-2.65968	-2.54974	-2.48426	-2.98382	-22.5494	-22.5494
Neg_264	14987500	1.16253	125.035	NA	-2.04665	-2.31375	-2.27753	-2.32603	-2.32603	-2.04665	-2.01649	-1.76177	-1.77854	-2.13031	-1.84767	-1.83885	-2.64031	-2.49596	-2.36351	-2.46848	-2.55254	-2.62829
Pos_1468	160458	1.1641	136.063	NA	-24.6793	-24.6793	-24.6793	-24.6793	-24.6793	-24.6793	-0.793478	-0.0753397	-0.159108	-2.1337	-0.127114	-0.64329	-0.691705	-24.6793	-24.6793	-1.40659	-24.6793	-24.6793
Pos_22569	246023	1.21606	154.052	NA	0.456722	-19.6632	-19.6632	0.42878	0.124769	-19.6632	-19.6632	-19.6632	-19.6632	-19.6632	-19.6632	-19.6632	-0.125644	0.313231	0.390205	-19.6632	-19.6632	-19.6632
Neg_6935	91414.5	1.3012	397.036	NA	-19.8021	-19.8021	-19.8021	-19.8021	-19.8021	-19.8021	-19.8021	0.106142	0.228413	-0.401087	0.190797	0.242776	-19.8021	-0.0698062	-0.0614109	-0.376048	-19.8021	-0.34623
Pos_2634	92484.6	1.43186	166.061	NA	-2.75442	-3.01606	-2.88117	-3.13251	-3.07381	-2.5538	-2.7884	-4.54356	-2.39577	-2.81572	-4.01673	-2.84115	-3.20484	-2.86095	-3.33465	-3.10667	-2.89705	-3.12257
Pos_2575	118839	1.54817	164.093	NA	-3.96718	-4.42423	-4.17217	-3.98642	-4.15031	-3.91097	-3.07116	-2.94349	-2.85244	-3.2169	-2.86129	-2.62816	-4.20559	-4.15031	-3.96718	-4.3727	-4.18322	-4.2169
Pos_2615	445080	1.55194	165.096	NA	-5.23051	-5.51113	-5.24447	-4.92918	-5.25741	-4.95838	-4.07869	-3.27809	-3.83809	-3.97885	-3.45906	-3.36871	-5.37211	-4.91136	-5.20786	-25.1716	-4.91371	-25.1716
Pos_1337	855709	1.68821	130.086	NA	-4.08037	-4.77924	-4.83927	-4.75146	-5.13607	-4.49758	-3.46738	-3.84918	-3.29326	-4.0242	-4.22204	-3.83206	-4.2419	-4.74423	-4.55345	-4.92573	-4.83262	-4.95483
Pos_960	167298	1.79921	120.081	NA	-3.22148	-2.54893	-2.44893	-1.86606	-2.07238	-1.83179	-3.6967	-1.09651	-3.36233	-3.79766	-3.70593	-3.60164	-4.05371	-3.84164	-3.09423	-3.7562	-3.33922	-3.47997
Neg_674	3.10833e+06	1.81317	164.072	NA	-3.65069	-3.2461	-3.20738	-2.3617	-2.39989	-1.93767	-3.59917	-1.26114	-3.26542	-20.6138	-3.62117	-3.61976	-20.6138	-20.6138	-3.41703	-20.6138	-3.2067	-4.23958
Pos_11444	141094	1.95619	189.106	NA	-0.104429	-20.6296	-20.6296	-20.6296	-20.6296	-20.6296	-20.6296	-0.267565	-0.0828421	-0.379058	-20.6296	0.0829843	-20.6296	-20.6296	-0.0465762	-20.6296	-20.6296	-0.200782
Neg_3759	808599	2.37414	393.037	NA	-2.1027	-2.2266	-2.09913	-2.27979	-2.32257	-1.83006	-2.12646	-1.88274	-1.93103	-2.07733	-1.88484	-1.68971	-2.58226	-2.5244	-1.95339	-2.18157	-2.45094	-2.55994
Pos_22959	633304	2.40617	250.286	NA	0.952694	-24.6227	0.66639	1.50851	0.468709	-24.6227	-24.6227	-24.6227	-24.6227	-24.6227	-24.6227	-24.6227	-24.6227	0.215729	-24.6227	0.612619	0.603459	0.203656
Pos_1792	1.96163e+06	2.42559	143.09	NA	-6.27455	-9.13912	-9.94727	-9.94097	-10.1506	-9.38296	-3.90927	-3.88305	-3.87432	-4.73712	-4.6435	-4.45041	-5.92058	-9.24755	-8.94431	-9.19799	-9.23424	-9.10017
Pos_1726	10364	2.42651	142.086	NA	-5.78406	-8.79801	-9.9622	-10.2352	-9.84208	-9.43904	-3.60529	-3.80537	-3.66895	-4.32506	-4.5684	-4.2388	-5.60737	-8.57857	-9.13366	-9.0842	-8.61496	-8.55455
Pos_124	204187	2.42801	88.076	NA	-5.66352	-28.8645	-28.8645	-28.8645	-28.8645	-28.8645	-3.63833	-3.70413	-3.67557	-4.36277	-4.30319	-4.05031	-5.44961	-28.8645	-28.8645	-28.8645	-28.8645	-28.8645
Pos_7838	162226	2.4288	367.113	NA	-2.74857	-2.91954	-23.3308	-2.70281	-2.73534	-2.81458	-2.55531	-2.58891	-2.52018	-2.63589	-2.44944	-2.33793	-2.87331	-2.96629	-2.60543	-2.96441	-2.86192	-23.3308
Neg_3240	1.87491e+06	2.43228	347.088	NA	-1.78706	-2.74316	-2.97038	-2.39365	-2.59828	-2.62697	-3.03347	-3.95837	-2.20421	-2.61169	-3.1727	-2.67997	-2.5121	-2.19186	-2.40488	-2.88202	-2.65024	-2.73992
Neg_14471	151010	2.43541	287.088	NA	-0.566429	-18.3397	-0.144111	-0.162514	-18.3397	0.102454	-18.3397	-18.3397	-18.3397	-18.3397	-18.3397	-18.3397	-18.3397	0.282226	-18.3397	-18.3397	-18.3397	0.413789
Neg_545	68383	2.44348	153.019	NA	-7.40506	-7.02473	-7.15993	-7.1285	-6.79332	-6.94907	-7.40275	-27.1592	-27.1592	-7.66349	-27.1592	-27.1592	-7.47692	-7.74921	-27.1592	-7.23507	-6.84523	-7.30945
Neg_16164	48875000	2.46404	365.099	NA	-1.82578	-23.8164	-23.8164	-1.9065	-23.8164	-1.91741	-23.8164	-23.8164	-23.8164	-23.8164	-23.8164	-23.8164	-23.8164	-2.05364	-2.12905	-23.8164	-23.8164	-2.13276
Pos_8791	6.57083e+06	2.46721	433.154	NA	0.00210805	-21.3333	0.0240563	-0.141724	-21.3333	-0.0285979	-0.133377	1.18	0.363258	-0.386119	0.898533	0.714014	-21.3333	-21.3333	0.287428	-21.3333	-21.3333	-21.3333
Neg_7571	390720	2.46972	768.425	NA	-0.727893	-19.8189	-0.524299	-19.8189	-19.8189	-19.8189	-19.8189	-0.484858	-0.331423	-19.8189	-0.302055	-0.391542	-19.8189	-19.8189	-0.534527	-19.8189	-19.8189	-19.8189
Pos_8477	164408	2.47104	411.172	NA	-0.191515	-22.5717	-22.5717	-0.154291	-22.5717	-0.0676622	-0.2637	-0.942145	0.010835	-0.151172	-0.659205	-0.264143	-22.5717	-22.5717	-0.178035	-22.5717	-22.5717	-22.5717
Neg_2120	172494	2.4865	270.062	NA	-0.553776	-17.7365	-17.7365	-17.7365	-17.7365	-17.7365	-1.52992	-17.7365	-1.25864	-1.36868	-17.7365	-1.74338	-17.7365	-1.49841	-17.7365	-17.7365	-1.17201	-17.7365
Pos_6460	2.00208e+07	2.52043	293.699	NA	-22.2668	-22.2668	-22.2668	-22.2668	-22.2668	-22.2668	-1.92736	-2.2373	-2.51466	-22.2668	-2.66111	-2.21989	-22.2668	-22.2668	-22.2668	-22.2668	-22.2668	-22.2668
Pos_1843	6.68333e+06	2.5454	144.102	NA	-4.32646	-4.88301	-25.3379	-5.21532	-5.71667	-25.3379	-3.43501	-3.33057	-3.55251	-3.79347	-25.3379	-3.59543	-25.3379	-25.3379	-25.3379	-25.3379	-25.3379	-25.3379
Pos_18599	2.32339e+06	2.54697	451.229	NA	-21.0771	-21.0771	-0.683727	-21.0771	-0.645109	-1.33428	-21.0771	-21.0771	-0.518393	-21.0771	-21.0771	-21.0771	-21.0771	-21.0771	-21.0771	-21.0771	-0.845728	-21.0771
Pos_2678	9.87917e+06	2.55498	167.07	NA	-1.19224	-3.38661	-2.25829	-1.99143	-1.84373	-1.83844	-1.24899	-1.84355	-1.77366	-1.31224	-1.18814	-0.403896	-2.1416	-2.16775	-2.22716	-2.29022	-1.86434	-1.70617
Pos_9635	483970	2.55597	538.777	NA	-0.759335	-20.5209	-20.5209	-20.5209	-20.5209	-20.5209	-0.880767	-20.5209	-0.666624	-1.09309	-0.501163	-20.5209	-1.27301	-20.5209	-20.5209	-20.5209	-20.5209	-20.5209
Pos_24342	2.6867e+06	2.58754	234.069	NA	0.373438	-19.8811	-19.8811	0.412566	-2.53046	0.649148	-19.8811	-19.8811	-19.8811	-19.8811	-19.8811	-19.8811	-19.8811	-0.0778693	0.0563934	-19.8811	-19.8811	0.42434
Pos_15584	9.08333e+08	2.59192	216.058	NA	-0.0563532	-0.286707	-0.00878812	-0.277086	-0.386044	-0.170699	-20.4498	-20.4498	-20.4498	0.137689	-20.4498	-20.4498	-0.163751	-0.00231927	-20.4498	-0.162576	-0.491143	-0.548731
Pos_6237	4.24583e+08	2.60711	283.165	NA	2.45387	-2.0816	-21.4854	-0.52103	-21.4854	-21.4854	-2.00496	-21.4854	-21.4854	-21.4854	-21.4854	-21.4854	-0.95516	1.17765	-21.4854	-0.938379	-21.4854	-0.853799
Pos_11621	197890	2.61491	206.1	NA	-0.533215	-20.5262	-0.711021	-0.298983	-0.521643	-20.5262	-20.5262	-0.889415	-20.5262	-20.5262	-20.5262	-20.5262	-20.5262	-0.830392	-0.260835	-0.54971	-0.749942	-20.5262
Pos_3957	143221	2.61631	205.097	L-Tryptophan|D-Tryptophan	-0.911553	-0.754076	-0.280448	-0.109015	-0.242262	-0.50621	-3.18027	-1.23128	-2.09659	-2.48573	-2.78377	-3.09107	-0.949638	-0.400947	0.0680046	-0.393138	-0.2261	-0.666568
Pos_3432	122928	2.61631	188.07	NA	-0.921214	-0.701349	-0.50438	0.134367	-0.228053	-0.531762	-2.89225	-1.34536	-1.50922	-2.31005	-2.618	-2.4749	-0.969995	-0.424939	-0.0757814	-0.189976	-0.173447	-0.672708
Pos_5737	840096	2.62284	266.093	NA	-19.8257	0.138036	-0.0837357	-0.157916	-19.8257	-19.8257	-0.0541552	-19.8257	-19.8257	-19.8257	-19.8257	-19.8257	-0.076902	-19.8257	-19.8257	-0.130192	-19.8257	-19.8257
Neg_9298	407164	2.63643	284.041	NA	-0.246852	-0.578914	-0.528299	-0.398993	-0.807551	-0.492919	-20.674	-20.674	-0.328939	-20.674	-20.674	-20.674	-0.904733	-0.733851	-20.674	-0.779404	-0.66813	-0.584064
Neg_2565	4.22917e+08	2.65957	298.057	NA	-0.608756	-0.684783	-20.3134	-0.16023	-20.3134	-0.604692	-0.457204	-0.00176148	0.118421	-20.3134	-0.295287	0.0936357	-20.3134	-20.3134	-0.302808	-20.3134	-20.3134	-20.3134
Pos_4710	77860.1	2.66264	231.018	NA	-20.5913	-20.5913	-1.26483	-20.5913	-20.5913	-20.5913	-0.109785	-0.572388	-0.100661	-20.5913	0.264624	-0.601547	-0.56259	-0.872485	-0.194058	-20.5913	-0.785617	-0.611053
Pos_10673	3.09208e+07	2.67235	115.964	NA	-22.5945	-22.5945	-22.5945	-22.5945	-22.5945	-22.5945	-22.5945	0.875269	0.35038	-22.5945	0.990137	0.147895	-22.5945	-0.00376098	-22.5945	-22.5945	0.0412729	-22.5945
Pos_3973	174902	2.68275	206.081	NA	0.551473	-20.3605	-20.3605	-0.460984	-20.3605	-20.3605	-0.737264	-20.3605	-0.36905	-0.0416897	-0.283453	-20.3605	-20.3605	0.0167767	-20.3605	-20.3605	-20.3605	-20.3605
Neg_8281	4.24114e+06	2.68936	330.096	NA	0.290851	-20.1806	-20.1806	0.0101224	-20.1806	0.062506	-20.1806	-20.1806	-20.1806	-0.263641	-20.1806	-20.1806	-20.1806	-0.160109	0.00773276	-20.1806	-20.1806	-0.412389
Neg_15773	221229	2.69259	232.119	NA	0.451282	-24.3507	-24.3507	0.413807	-24.3507	0.487808	-24.3507	-24.3507	-24.3507	-24.3507	-24.3507	-24.3507	-24.3507	0.308838	0.375333	-24.3507	-24.3507	0.163289
Pos_5652	3450000	2.70618	263.076	NA	-22.2681	-22.2681	-22.2681	-22.2681	-22.2681	-22.2681	0.605684	-0.126105	-22.2681	0.0235883	0.513926	0.692469	-22.2681	-22.2681	0.167043	-22.2681	-22.2681	0.0622546
Neg_13703	3175000	2.72952	319.097	NA	0.221835	-17.9015	-17.9015	0.568766	-17.9015	0.828464	-17.9015	-17.9015	-17.9015	-17.9015	-17.9015	-17.9015	-17.9015	0.35213	-17.9015	-17.9015	-17.9015	0.0269757
Neg_3961	40000000	2.75532	419.149	NA	-0.345193	-19.6106	-19.6106	-19.6106	-19.6106	-19.6106	-0.152576	-0.282122	-19.6106	-19.6106	-0.047964	-0.296499	-0.562486	-0.531197	-19.6106	-19.6106	-19.6106	-0.696241
Neg_2082	91005.6	2.75885	268.046	NA	0.00648922	-19.875	-19.875	-0.437951	-0.787782	-0.233046	-0.677453	-19.875	-0.219232	-0.659148	-19.875	-0.347819	-19.875	-19.875	-19.875	-19.875	-19.875	-19.875
Pos_6518	83025.9	2.79825	295.165	NA	-2.30692	-2.47015	-2.12099	-1.28238	-1.8075	-1.42054	-2.93596	-22.6205	-2.38589	-3.09396	-2.49465	-2.15093	-2.9077	-3.03437	-2.42256	-2.34964	-2.49614	-3.04205
Pos_18218	2.58333e+06	2.80597	329.149	NA	-2.18417	-2.18474	-1.66626	-1.15679	-1.39923	-1.0186	-20.7381	-20.7381	-1.8722	-20.7381	-2.06912	-2.0029	-2.4445	-2.12187	-1.78524	-1.81556	-2.02279	-2.70198
Pos_9323	1.56667e+07	2.80612	487.261	NA	-20.6634	-0.819413	-20.6634	-20.6634	-1.09429	-20.6634	-0.556284	-0.217827	-0.0653178	-0.550623	0.230446	0.129805	-20.6634	-20.6634	-20.6634	-20.6634	-20.6634	-0.936018
Pos_4027	18912.7	2.83325	208.154	NA	-0.316801	-20.5568	-20.5568	-1.38686	-20.5568	-0.780622	-0.778238	-0.866291	-0.531536	-1.27099	-0.756202	-0.746808	-20.5568	-20.5568	-0.979907	-20.5568	-20.5568	-20.5568
Neg_46	2.73479e+06	2.85652	93.034	NA	-8.16392	-25.8213	-8.75633	-8.24182	-8.34715	-8.28276	-8.62325	-25.8213	-7.83381	-25.8213	-8.5383	-25.8213	-25.8213	-25.8213	-8.02251	-25.8213	-9.21997	-8.54211
Pos_24264	10794.7	2.91525	199.058	NA	0.137909	-16.72	0.542869	-16.72	0.447273	1.12692	-16.72	-16.72	-16.72	-16.72	-16.72	-16.72	-0.128932	-16.72	-0.412004	-0.706291	0.0219698	-16.72
Pos_666	51608.6	2.93473	111.984	NA	-20.7909	-20.7909	-0.666066	-20.7909	-20.7909	-20.7909	-0.143308	0.287449	-0.0784606	-0.194172	-0.327029	-0.448594	-20.7909	-0.346714	-0.16016	-20.7909	-20.7909	-0.314229
Pos_671	96559.3	2.93711	112.018	NA	-22.8507	-22.8507	-22.8507	-22.8507	-22.8507	-0.841421	-0.160303	0.79244	-0.280185	0.0430253	0.0212195	-0.0460705	-22.8507	-0.410928	-0.202179	-0.771648	-22.8507	-0.154536
Neg_1811	136910	2.94309	248.902	NA	-1.37861	-2.1315	-2.14095	-1.84703	-2.33856	-1.66608	-2.25534	-2.45899	-1.35238	-1.85937	-1.91358	-1.36936	-2.03348	-2.26716	-1.99849	-2.17521	-2.19136	-2.23541
Pos_13149	5.90417e+07	2.94385	348.193	NA	-1.45437	-20.7181	-2.58082	-20.7181	-20.7181	-20.7181	-20.7181	-0.747717	-1.57191	-1.53767	-1.007	-20.7181	-20.7181	-20.7181	-20.7181	-20.7181	-20.7181	-20.7181
Neg_3977	3.77917e+06	2.9952	421.024	NA	-1.536	-1.82182	-2.02899	-1.82798	-21.5222	-1.8952	-2.0638	-1.56184	-1.25566	-21.5222	-1.4094	-1.15214	-21.5222	-21.5222	-21.5222	-21.5222	-21.5222	-21.5222
Pos_6127	4012500	3.00305	279.17	NA	-1.852	-2.24801	-2.25516	-1.75327	-2.30175	-1.99944	-2.2736	-2.84877	-1.65581	-2.65905	-1.6892	-1.99936	-2.34062	-2.30684	-1.76406	-1.74257	-3.12426	-2.43088
Neg_984	678398	3.03625	190.957	NA	-0.0767529	-20.4282	-0.829425	-0.175326	-20.4282	0.0634974	-0.866351	-0.349607	0.110956	-20.4282	-0.0126393	0.750502	-20.4282	-20.4282	-0.13999	-20.4282	-20.4282	-20.4282
Pos_11953	183874	3.11617	234.05	NA	-19.3833	-19.3833	-19.3833	-19.3833	-19.3833	-19.3833	-19.3833	-0.123559	0.800886	-19.3833	0.302284	0.469797	-19.3833	-19.3833	-19.3833	-19.3833	-0.070544	-19.3833
Pos_23134	3.07416e+06	3.13727	293.037	NA	-17.529	-0.641291	-0.506217	-17.529	-0.986451	-0.429543	-17.529	-17.529	-17.529	-17.529	-17.529	-17.529	-17.529	-0.745725	-0.473793	-0.484616	-0.0822447	-17.529
Pos_16012	2.16875e+06	3.18543	280.173	NA	0.136848	-0.245303	-0.0874978	-20.2294	0.0196011	-0.0419832	-20.2294	-20.2294	-20.2294	-1.75634	-20.2294	-20.2294	-20.2294	-20.2294	-20.2294	-20.2294	-0.761182	-1.45273
Neg_3239	1.97743e+06	3.19792	347.088	NA	-1.92053	-2.09272	-2.1043	-22.9383	-2.33685	-1.99442	-2.32898	-2.1016	-1.80643	-2.054	-1.64933	-1.62562	-2.03569	-1.87006	-1.84782	-2.07258	-2.3959	-2.0583
Neg_2774	1.4024e+06	3.21639	312.122	NA	-21.1054	-21.1054	-21.1054	-21.1054	-21.1054	-21.1054	-1.21052	-1.3871	-0.94932	-1.09928	-1.19288	-0.964053	-1.91953	-1.88316	-1.80698	-2.0557	-2.1215	-1.89665
Pos_27082	74610.2	3.61239	149.044	NA	1.30495	-3.61375	-20.8103	-0.36991	-20.8103	-1.53143	-20.8103	-20.8103	-20.8103	-20.8103	-20.8103	-20.8103	-0.556085	-20.8103	-20.8103	-20.8103	-0.448527	-0.485803
Pos_722	79030	3.64424	113.059	NA	-2.21671	-22.9541	-22.9541	-2.84166	-2.75652	-22.9541	-1.9736	-2.34109	-2.17347	-2.07346	-1.93322	-2.08228	-2.86377	-2.4104	-2.84457	-2.74438	-2.70679	-22.9541
Neg_1531	87840.3	3.65622	231.124	NA	0.0987904	-19.5278	-0.0658993	-0.3042	-0.12828	-0.088383	-0.284605	-19.5278	-19.5278	-0.0408072	-0.190493	0.166894	-19.5278	-0.305772	-19.5278	-19.5278	-19.5278	-19.5278
Neg_2618	1.27409e+06	3.78047	301.123	NA	-0.261055	-21.5481	-21.5481	-21.5481	-21.5481	-2.43928	-1.35161	-0.938867	-1.0755	-0.911375	0.882132	1.81193	-2.17971	-21.5481	-21.5481	-21.5481	-21.5481	-21.5481
Neg_1497	134619	3.81184	229.144	NA	-1.62598	-1.94925	-2.09884	-1.72336	-1.89602	-1.65997	-1.00473	-1.06017	-0.841832	-1.34776	-1.01102	-0.696511	-1.98138	-2.06137	-2.07949	-2.09322	-2.01945	-1.91676
Pos_5363	154243	3.81289	253.14	NA	-21.5288	-1.04721	-21.5288	-1.94838	-1.96164	-1.77449	-0.907603	-21.5288	-1.38288	-21.5288	-21.5288	-21.5288	-21.5288	-21.5288	-21.5288	-21.5288	-1.43866	-21.5288
Neg_441	556580	3.84216	144.045	NA	-1.90271	-2.43235	-2.31306	-2.29996	-2.39819	-2.10961	-2.08851	-1.82759	-1.74746	-2.10367	-1.65129	-1.68792	-2.33745	-2.27798	-2.08287	-2.31523	-2.19454	-2.27403
Neg_897	1.78968e+06	3.9747	185.118	NA	-1.92687	-2.36789	-2.58328	-2.11979	-2.38968	-2.22667	-1.48985	-1.31115	-1.29566	-1.50491	-1.10321	-0.865255	-2.61605	-2.39704	-2.45887	-2.40103	-2.54793	-2.71069
Pos_4919	426544	3.98232	238.14	NA	-1.95381	-2.16837	-2.41918	-2.2447	-2.26454	-2.0114	-1.97009	-22.5941	-1.96687	-2.18429	-2.84353	-2.28576	-1.86942	-1.26703	-1.49227	-2.4052	-2.22512	-0.157706
Neg_1534	542123	4.03091	231.16	NA	-3.9102	-4.73817	-4.94756	-5.218	-4.71666	-3.68714	-2.25024	-1.98667	-2.30582	-2.63043	-2.03965	-1.6908	-4.34529	-4.51695	-4.72314	-5.81091	-5.11443	-5.28099
Neg_415	157982	4.1356	139.113	NA	-2.96309	-3.62988	-3.93972	-3.51611	-3.46955	-3.0332	-1.5463	-1.49401	-1.4951	-1.88008	-1.45008	-1.07713	-3.57996	-3.69822	-3.65443	-3.92598	-3.84139	-3.68063
Pos_37481	3.04285e+06	4.20782	195.185	NA	-0.0106875	-0.430426	0.252362	0.764238	0.785159	0.926911	-19.592	-19.592	-19.592	-19.592	-19.592	-19.592	0.063743	0.89227	1.2435	0.550363	0.642377	0.483051
Neg_1477	633148	4.35261	228.16	NA	-1.95172	-2.73866	-2.60237	-2.52325	-2.56876	-2.52843	-2.62781	-2.44606	-2.37462	-2.66243	-2.2657	-2.44802	-2.47318	-2.51671	-2.22929	-2.9289	-22.2612	-2.09139
Pos_4185	1.14202e+06	4.35327	212.164	NA	-1.68198	-2.33571	-2.36151	-2.67313	-2.35018	-2.48564	-1.93412	-2.6074	-2.18619	-3.46716	-2.20995	-22.4082	-2.07185	-2.08628	-2.12076	-2.3144	-2.36292	-1.78637
Pos_38410	225505	4.51298	347.064	NA	-0.238426	-19.7445	-19.7445	-0.107209	-19.7445	-19.7445	-19.7445	-19.7445	-19.7445	-19.7445	-19.7445	-19.7445	-19.7445	-19.7445	-0.397341	-0.215682	-0.430503	-0.134497
Pos_10863	302570	4.51719	136.039	NA	-16.6612	-16.6612	-16.6612	-0.324721	0.139955	-16.6612	-16.6612	-0.650499	-16.6612	-16.6612	-16.6612	-16.6612	-0.932189	-16.6612	-0.29272	0.173142	0.0157796	0.137218
Pos_4557	505099	4.70491	226.179	NA	-1.78749	-1.99701	-2.40814	-2.40469	-2.48636	-2.24096	-1.94887	-2.36153	-2.50372	-2.45845	-2.30493	-2.06203	-1.99297	-2.34389	-2.30967	-2.55442	-2.53657	-1.74502
Pos_5112	92922.6	4.70585	244.19	NA	-2.03163	-1.87003	-2.31417	-2.34699	-2.41946	-2.27781	-1.94763	-2.43226	-2.39914	-2.34373	-2.23074	-2.15572	-2.27687	-2.31631	-2.22923	-2.54886	-2.38439	-1.76175
Pos_5759	1.84498e+06	4.70586	266.172	NA	-1.8094	-1.66633	-2.09201	-2.22736	-2.1046	-2.11946	-1.75081	-3.0905	-2.63976	-2.23695	-2.81496	-2.7012	-1.87453	-2.07362	-2.67749	-2.17083	-2.316	-1.6557
Neg_1693	455465	4.70637	242.176	NA	-1.72023	-1.89476	-2.21422	-2.2818	-2.37878	-1.94855	-1.97229	-2.1466	-2.04857	-2.32776	-2.01913	-1.79678	-2.00476	-2.16974	-2.14855	-2.48913	-2.41011	-1.74301
Neg_3795	81921.9	4.8017	398.197	NA	0.341955	-20.6748	-20.6748	-1.69856	-20.6748	-0.991548	-1.14635	-0.341908	-0.584394	-0.961013	0.976199	1.31512	-20.6748	-20.6748	-20.6748	-20.6748	-20.6748	-0.852186
Pos_4576	378867	4.88623	227.124	NA	-22.0243	-22.0243	-22.0243	-0.727119	-22.0243	-22.0243	-1.21475	-0.905275	-0.247707	-22.0243	-0.263579	-0.283256	-22.0243	-22.0243	-0.534959	-1.19333	-22.0243	-22.0243
Neg_1533	293598	4.93926	231.16	NA	-5.65603	-6.05861	-6.01635	-5.91945	-6.00876	-5.79998	-4.192	-4.03119	-4.03169	-4.30343	-3.96851	-3.84302	-5.57756	-5.4688	-5.32684	-5.72017	-5.46156	-5.4766
Pos_17829	504641	4.94404	253.083	NA	-0.972505	-19.5705	-19.5705	-0.598965	-19.5705	-0.445653	-19.5705	-19.5705	-0.234654	-19.5705	0.185081	-0.156795	-19.5705	-19.5705	-0.518682	-19.5705	-19.5705	-19.5705
Neg_933	644818	5.19817	187.134	NA	-3.83149	-4.06383	-3.1002	-2.05543	-2.0845	-1.88096	-5.79125	-5.03252	-5.3359	-5.15793	-4.75184	-4.43939	-24.8896	-5.11369	-4.25329	-4.41461	-4.76041	-4.88126
Neg_1461	199125	5.24979	227.165	NA	-3.3427	-3.69076	-4.07131	-3.9816	-3.83119	-3.29621	-1.96532	-1.86241	-2.10051	-2.37387	-1.92736	-1.61564	-3.73325	-3.86434	-4.01279	-4.11221	-4.16207	-4.10626
Pos_6173	181422	5.34938	281.078	NA	-3.59587	-2.43336	-19.6439	-19.6439	-19.6439	-19.6439	-2.16451	-0.936797	-1.46972	-19.6439	-1.03209	-1.03979	-19.6439	-19.6439	-19.6439	-19.6439	-19.6439	-19.6439
Pos_4761	756389	5.4233	232.169	NA	-4.6701	-24.8589	-5.59141	-24.8589	-24.8589	-24.8589	-2.04371	-1.86629	-3.52691	-1.90409	-1.91643	-1.82127	-4.67423	-24.8589	-24.8589	-24.8589	-24.8589	-24.8589
Pos_21534	3.00786e+06	5.66466	329.229	NA	-19.7956	-0.287348	-19.7956	-0.199819	-19.7956	-0.187116	-19.7956	-19.7956	-19.7956	-19.7956	-19.7956	-0.197485	-0.103949	-19.7956	-0.425417	-19.7956	-19.7956	-0.28349
Pos_8968	812577	5.76951	447.255	NA	-17.0361	-17.0361	-0.00562911	0.0967778	-0.540175	-0.425627	-0.222787	-17.0361	-17.0361	-17.0361	-17.0361	-17.0361	0.0229666	0.0494339	-17.0361	0.249066	0.259453	-17.0361
Neg_2728	1.05501e+06	5.95242	308.12	NA	0.0203446	-19.7907	-19.7907	-19.7907	-19.7907	-19.7907	-0.213396	1.28306	0.352796	-19.7907	0.848868	0.645254	-0.495946	-19.7907	0.492693	-19.7907	-19.7907	-19.7907
Pos_15572	623381	7.25734	214.085	NA	-0.212985	-20.9163	0.00460426	-0.0712488	0.116099	0.0241357	-20.9163	-20.9163	-20.9163	0.24302	-20.9163	-20.9163	-0.0393805	0.301312	-20.9163	-0.156309	0.278736	0.0945919
Pos_23050	264221	7.26003	273.138	NA	0.10505	0.0527415	0.0921498	-27.2231	0.102908	-27.2231	-27.2231	-27.2231	-27.2231	-27.2231	-27.2231	-27.2231	0.00536176	-27.2231	-27.2231	-0.131683	-27.2231	0.0964628
Neg_2914	13439.3	7.81387	321.174	NA	-0.977682	-1.41164	-2.45859	-3.30988	-2.99118	-2.56868	0.217334	0.266244	-0.110132	-0.294872	-0.138146	-0.218115	-0.401181	-25.7421	-0.788204	-25.7421	-0.868057	-0.45302
Neg_6911	166073	7.81552	389.161	NA	-21.2304	-21.2304	-21.2304	-21.2304	-21.2304	-21.2304	-21.2304	1.01505	0.316647	-0.112323	0.38035	-0.00792774	-21.2304	-21.2304	-0.583981	-21.2304	-21.2304	-0.269647
Neg_3136	1.958e+06	8.4697	338.155	NA	-0.836712	-20.7217	-20.7217	-20.7217	-20.7217	-20.7217	-0.00809584	-0.00131241	-0.352167	-20.7217	-0.418105	-0.339368	-0.531962	-0.793508	-20.7217	-20.7217	-20.7217	-20.7217
Neg_10666	150460	11.0007	489.371	NA	0.40284	-0.078359	0.0190515	0.0836952	-0.166164	0.195683	-23.5431	-23.5431	-23.5431	-23.5431	-23.5431	0.357662	-23.5431	-23.5431	0.185508	-0.220066	-0.142023	-23.5431

## Sheet: Ps5_Ps2
Uptake of metabolites from Pantoea 6 Fr-CA spent media by Pseudomonas Ps5 and Ps2 in monoculture or in co-culture
Note: the ID of the peaks matches the ID of the peaks in the heatmap
Peak information					Ps5 Fr-CA log2FC						Ps2 Fr+CA log2FC						Coculture of Ps5 with Ps2 log2FC
Peak	Area in Pantoea SM	RT	mz	RefNames	Rep1	Rep2	Rep3	Rep4	Rep5	Rep6	Rep1	Rep2	Rep3	Rep4	Rep5	Rep6	Rep1	Rep2	Rep3	Rep4	Rep5	Rep6
Pos_10088	423769	0.634985	678.679	NA	-22.1888	-22.1888	0.468914	0.523492	-22.1888	0.688025	-22.1888	-22.1888	0.327613	-22.1888	0.385191	0.315287	-22.1888	-22.1888	-22.1888	-22.1888	-22.1888	-22.1888
Pos_8829	866450	0.641348	436.796	NA	-0.213784	-23.323	-0.178229	-23.323	-23.323	-23.323	-23.323	-23.323	-0.311418	0.383688	0.244432	0.162648	-23.323	-23.323	-23.323	-23.323	-23.323	-23.323
Neg_8032	502680	0.668775	234.949	NA	-19.8358	-19.8358	-0.25383	-19.8358	0.0475963	-0.266468	-19.8358	0.032022	-19.8358	-19.8358	-19.8358	-19.8358	-0.0317756	0.0222645	-19.8358	-0.0312297	-19.8358	-19.8358
Pos_1306	58116.5	0.674873	129.139	NA	0.0219115	-0.245784	-0.240791	0.316759	0.121579	0.285044	-21.6444	-1.41431	-0.239822	-21.6444	-21.6444	-0.974831	-21.6444	-21.6444	-21.6444	-21.6444	-21.6444	-0.744439
Neg_5948	2.53792e+07	0.681479	231.052	NA	-20.8998	-0.192235	-0.196014	-0.436132	-0.0425071	-1.22351	-20.8998	-20.8998	-20.8998	-0.339191	-0.0581976	-20.8998	-20.8998	-20.8998	-20.8998	-20.8998	-20.8998	-0.283162
Neg_1919	1.43442e+06	0.684405	256.059	NA	-2.00833	-1.64637	-1.75245	-1.55596	-1.82265	-1.78615	-1.96287	-2.31653	-1.91311	-22.6042	-2.72721	-1.83219	-2.06501	-2.33577	-2.09734	-2.02664	-1.97538	-2.22569
Pos_6838	86283.9	0.69081	310.897	NA	0.0682289	0.138087	0.0647992	-0.152902	-20.1568	-20.1568	-0.293884	-20.1568	-20.1568	0.455083	0.14737	0.179769	-20.1568	-20.1568	-20.1568	-20.1568	-20.1568	-20.1568
Pos_1342	1.70778e+06	0.723688	130.088	L-Pipecolic Acid	-3.71168	-3.62078	-4.05507	-3.45418	-3.73219	-3.42669	-3.85222	-3.52151	-3.4948	-3.97989	-3.82576	-3.71697	-3.53109	-3.37566	-3.71638	-3.67977	-3.67472	-3.5391
Pos_2783	637583	0.724981	169.135	NA	-2.82969	-2.71434	-3.31562	-2.52324	-3.08727	-2.42616	-2.8746	-2.64826	-2.79898	-3.53388	-3.34918	-2.93499	-2.85984	-2.52531	-3.1749	-3.2053	-2.93229	-3.02518
Pos_1966	13366.6	0.728999	148.044	NA	-2.33554	-2.41204	-2.66569	-2.59472	-2.4979	-1.75306	-2.2012	-2.71702	-2.55037	-2.99592	-2.56854	-2.04158	-2.43054	-2.50115	-2.86432	-2.51183	-2.57045	-2.5325
Pos_1369	389309	0.741177	131.119	N-Acetylputrescine	-2.64945	-2.43352	-2.59791	-2.36375	-2.74377	-3.10187	-4.11681	-4.30079	-3.99807	-4.3876	-4.7787	-4.65375	-4.20212	-3.26391	-3.39103	-4.13583	-3.75597	-3.59604
Pos_1159	2.84167e+06	0.743712	126.068	5-Methylcytosine Hydrochloride	-0.0476128	-0.169581	-0.987622	-0.0611069	-0.621193	0.0421852	-4.20597	-4.42398	-24.1603	-24.1603	-4.37916	-5.01892	-4.55581	-4.44575	-3.66864	-4.21275	-4.11101	-4.24863
Pos_1950	354921	0.746182	147.097	NA	0.471969	0.484405	0.285753	0.184753	0.149868	0.605894	-20.1279	-20.1279	-20.1279	-20.1279	-20.1279	-0.982417	-20.1279	-20.1279	-20.1279	-20.1279	-20.1279	-20.1279
Pos_1242	306627	0.749974	128.072	NA	-2.22847	-2.04786	-2.39074	-2.28424	-2.27267	-2.18593	-2.10715	-2.12451	-2.02727	-2.35077	-2.20906	-2.31283	-2.25024	-2.04471	-2.18847	-2.14719	-2.30882	-2.22043
Pos_2102	1.46667e+07	0.757738	152.058	Guanine	-7.35372	-7.683	-7.85033	-7.87355	-7.36607	-7.58884	-7.56579	-7.5189	-7.78398	-7.37283	-7.12399	-7.93769	-7.74564	-7.55742	-6.2975	-7.18655	-7.36976	-7.1238
Neg_2095	90698.6	0.775518	268.993	NA	-1.36824	-0.124925	-21.8925	-1.89375	-21.8925	-21.8925	-21.8925	-21.8925	-21.8925	-21.8925	0.0328417	-21.8925	-0.535223	-0.112026	-21.8925	-0.87052	-0.111681	-1.05863
Pos_332	613832	0.792274	98.985	NA	-30.0277	0.635153	0.52497	-30.0277	0.572276	-30.0277	0.711591	-30.0277	-30.0277	0.585512	0.425434	-30.0277	-30.0277	-30.0277	-30.0277	0.506533	-30.0277	-30.0277
Pos_5211	154609	0.798175	247.131	NA	-21.1047	-21.1047	-21.1047	-21.1047	-21.1047	-1.25947	-0.922686	-1.43944	-21.1047	-0.990154	-21.1047	-1.22398	-21.1047	-1.27915	-1.23183	-1.25563	-21.1047	-1.9866
Pos_2683	186820	0.800016	167.077	NA	-0.164501	0.0474429	-0.102993	-0.185001	-0.064313	-0.146905	-1.33259	-2.01035	-24.3487	-2.08853	-1.91129	-2.29576	-2.25369	-3.09788	-3.2312	-3.14446	-2.66679	-3.27602
Pos_2329	136234	0.805404	157.135	NA	-1.82143	-1.77308	-1.96918	-1.81917	-1.77067	-1.81263	-2.41959	-2.66895	-2.64506	-2.50341	-2.50893	-2.67798	-2.5528	-2.71484	-2.68385	-2.73276	-2.71962	-2.40119
Pos_3371	150255	0.80799	186.114	NA	-2.16823	-2.11772	-2.20332	-2.39369	-2.36185	-2.27643	-2.32708	-2.26158	-3.14836	-2.25702	-2.32015	-2.56712	-2.71144	-2.41219	-2.45831	-2.43949	-2.37887	-2.37132
Pos_1504	1.15303e+06	0.817466	137.047	Hypoxanthine	-11.3208	-11.5015	-11.8271	-11.4768	-11.1438	-11.3012	-11.9532	-11.4833	-11.807	-11.1247	-11.3937	-11.7275	-11.0996	-9.36112	-5.48901	-11.162	-10.0406	-10.4535
Neg_1557	80050.9	0.833753	232.883	NA	-19.7187	-19.7187	-19.7187	-19.7187	-19.7187	-0.415612	0.247377	-0.192191	-0.669965	-0.202909	-0.501265	-19.7187	-0.223316	-19.7187	-19.7187	-0.16715	-0.121139	-0.123301
Neg_2390	4.40417e+06	0.850186	287.088	NA	-2.73327	-2.29627	-2.66834	-2.04967	-21.7591	-1.94408	-2.52003	-2.09773	-1.82393	-1.9757	-2.70251	-1.96517	-2.0548	-2.08216	-1.7777	-1.89621	-2.24604	-2.32651
Pos_12698	2.14178e+06	0.853155	296.073	NA	-24.3498	-24.3498	-24.3498	-4.72477	-4.44915	-5.064	-4.68035	-4.38682	-4.54247	-4.56613	-4.35804	-4.34774	-4.54962	-24.3498	-4.52573	-4.66746	-4.29627	-24.3498
Pos_15162	5.92917e+06	0.859854	153.042	Xanthine	-31.9834	-31.9834	-31.9834	-11.5951	-11.4353	-12.069	-31.9834	-31.9834	-31.9834	-31.9834	-31.9834	-12.7468	-31.9834	-9.97553	-5.62977	-31.9834	-10.7758	-10.6513
Pos_2629	135185	0.890098	166.049	NA	-23.4217	-23.4217	-23.4217	-23.4217	-23.4217	-23.4217	-23.4217	-0.476689	-0.176124	-0.591497	-0.106148	-0.237958	-0.243205	-0.356334	-0.169285	-0.210061	-0.124263	-0.255465
Pos_17099	110987	0.89411	116.108	NA	-20.5522	-20.5522	-0.79473	-20.5522	-20.5522	-20.5522	-20.5522	-20.5522	-20.5522	-0.611914	-20.5522	-20.5522	-0.755414	-0.262617	-0.255105	-0.156741	-20.5522	-20.5522
Pos_7099	14987500	0.899006	323.091	NA	-2.41955	-2.40371	-2.50249	-2.32755	-2.00615	-2.38273	-1.57484	-1.83666	-1.48093	-1.74996	-1.48583	-1.62557	-2.23391	-3.00539	-2.08774	-2.66784	-2.28393	-2.93585
Pos_4912	54688	0.902975	238.096	NA	-0.868703	-0.697795	-0.582035	-0.100211	-0.0975953	-1.02146	-21.5394	-21.5394	-2.09186	-21.5394	-1.77418	-1.57988	-1.60894	-21.5394	-21.5394	-21.5394	-21.5394	-21.5394
Neg_2137	195646	0.914603	270.976	NA	-3.84878	-3.43587	-3.69251	-3.6456	-3.45258	-3.42985	-3.33649	-3.36913	-3.76079	-4.12773	-4.24296	-3.56594	-3.40023	-3.62578	-4.11245	-3.40512	-3.70313	-3.55847
Neg_3100	160458	0.938223	334.955	NA	-20.5602	-20.5602	-0.423875	-20.5602	-20.5602	-20.5602	-20.5602	-0.515329	-1.04509	-0.748516	-20.5602	-0.861757	-0.724955	-20.5602	-20.5602	-0.294281	-0.59356	-20.5602
Pos_1385	86887.9	1.00408	132.103	Norleucine|L-Isoleucine|Leucine	-5.75243	-5.64632	-5.91237	-5.41278	-5.27762	-5.37717	-5.80247	-5.52681	-4.53666	-6.16989	-5.43828	-6.33852	-5.61031	-6.38525	-5.52924	-5.68053	-5.59005	-6.21687
Pos_142	92484.6	1.02138	89.061	NA	-22.2065	-5.61011	-22.2065	-22.2065	-22.2065	-22.2065	-22.2065	-22.2065	-22.2065	-22.2065	-6.10068	-22.2065	-5.43255	-4.65623	-22.2065	-2.62383	-2.99055	-22.2065
Pos_1190	93578.2	1.15803	127.052	Thymine	-2.18923	-2.1272	-2.10073	-2.0106	-1.91316	-1.89858	-1.90898	-2.01959	-1.76409	-2.39315	-1.78119	-1.89237	-2.47115	-2.64455	-2.22258	-2.63071	-2.47733	-2.74161
Pos_1238	855709	1.16003	128.055	NA	-2.55104	-2.55524	-2.77425	-2.13743	-2.94007	-2.34351	-2.37599	-2.59467	-2.18692	-3.18119	-2.49055	-2.13424	-2.69964	-3.50564	-3.09734	-3.48058	-3.40754	-3.79255
Neg_274	3.10833e+06	1.16233	126.039	NA	-2.44504	-2.1897	-2.19302	-2.11827	-1.75765	-2.16872	-1.87441	-2.09995	-1.93854	-2.21589	-1.82924	-2.20054	-2.52073	-22.5494	-2.33549	-2.76188	-2.50482	-22.5494
Neg_264	478084	1.16253	125.035	NA	-2.07746	-1.99672	-2.02647	-2.00657	-1.80408	-1.87447	-1.86548	-1.98694	-1.89262	-2.10893	-1.78701	-1.94847	-2.36351	-2.59543	-2.23061	-2.71273	-2.40198	-2.49596
Pos_2166	10364	1.19969	153.104	NA	-3.10355	-2.54963	-3.03246	-1.50928	-1.95508	-1.83105	-1.49124	-1.85419	-1.93281	-20.942	-1.42164	-2.85022	-0.921647	-1.7838	-0.766408	-1.50564	-1.07342	-2.63218
Pos_2197	8950000	1.2108	154.088	NA	-3.95005	-3.57979	-3.66077	-1.51827	-3.57879	-1.98991	-1.77465	-2.18458	-1.29811	-4.63812	-1.04388	-3.27427	-1.48244	-2.62774	-1.54351	-2.23265	-1.2347	-21.9562
Pos_10873	115482	1.2287	137.047	NA	-6.22468	-6.76819	-7.47778	-2.95014	-26.4154	-2.98651	-2.44446	-3.33869	-2.70435	-7.72171	-2.56689	-4.93453	-2.64036	-4.25215	-2.88032	-3.61734	-3.122	-6.33268
Pos_11183	1.87491e+06	1.35354	163.123	NA	-20.1392	-2.09889	-1.80489	-3.21941	-20.1392	-1.93116	-1.86695	-2.50495	-20.1392	-2.92698	-2.76234	-1.35132	-3.08693	-2.18526	-3.06085	-2.07603	-3.09582	-1.9788
Pos_6955	151010	1.39684	316.186	NA	0.146516	0.234472	0.414074	-0.126378	-0.154406	0.247069	-19.9454	-19.9454	-19.9454	-19.9454	-19.9454	-19.9454	-19.9454	-0.115551	-19.9454	-0.0411737	0.00800216	-19.9454
Pos_2634	64875000	1.43186	166.061	NA	-2.92941	-2.62084	-2.77454	-2.55532	-2.54399	-2.62632	-3.53232	-3.51976	-3.57373	-4.11638	-3.54023	-3.68316	-3.41989	-3.62769	-3.03879	-3.59869	-3.40538	-3.50992
Pos_7516	2.67637e+06	1.43251	345.213	NA	1.7036	2.11814	1.64446	2.01874	2.24716	1.82076	-18.3282	-18.3282	-18.3282	-18.3282	-18.3282	-18.3282	0.122744	0.0242397	0.113614	0.282227	0.576445	0.478583
Pos_15833	48875000	1.47672	253.118	NA	-20.3539	-1.609	-1.43789	-1.70553	-20.3539	-0.873302	-20.3539	-20.3539	-20.3539	-20.3539	-20.3539	-20.3539	-20.3539	-20.3539	-2.90939	-20.3539	-20.3539	-2.28497
Pos_2575	6.57083e+06	1.54817	164.093	NA	-3.74616	-3.78774	-3.80471	-3.74616	-3.54025	-3.43741	-5.39995	-5.83139	-5.27405	-6.04	-5.46714	-5.45864	-5.36858	-5.29365	-4.33522	-5.62607	-5.37593	-5.64343
Pos_2615	2.13804e+06	1.55194	165.096	NA	-4.00936	-5.18176	-4.44567	-4.74864	-4.59874	-3.99362	-25.1716	-25.1716	-25.1716	-25.1716	-25.1716	-25.1716	-25.1716	-25.1716	-25.1716	-25.1716	-25.1716	-25.1716
Pos_1337	327806	1.68821	130.086	NA	-4.25552	-4.58758	-4.88949	-4.54612	-5.01673	-4.76197	-3.95136	-4.50803	-4.13913	-4.8815	-4.4859	-4.85163	-3.86954	-4.69537	-4.10774	-4.62296	-4.47818	-4.77787
Pos_981	172494	1.766	121.084	NA	-2.73862	-2.63027	-1.83034	-20.2305	-20.2305	-2.27169	-2.28624	-2.4913	-1.99319	-2.87848	-2.4134	-2.65205	-2.76934	-2.85536	-2.43051	-2.27384	-2.01674	-2.8713
Pos_960	122095	1.79921	120.081	NA	-3.73733	-3.74865	-3.98535	-4.12669	-24.2229	-3.84581	-3.92112	-3.96085	-3.03814	-4.46147	-3.88944	-4.04648	-4.09737	-3.92187	-3.97949	-3.61543	-3.80854	-3.50537
Neg_674	2.00208e+07	1.81317	164.072	NA	-20.6138	-3.71194	-20.6138	-20.6138	-20.6138	-20.6138	-4.4011	-20.6138	-3.1799	-20.6138	-20.6138	-20.6138	-20.6138	-4.09118	-3.73352	-4.17575	-3.8069	-20.6138
Pos_13879	6.68333e+06	2.30983	448.194	NA	-20.663	-20.663	-20.663	-20.663	-20.663	-20.663	0.607363	0.502924	0.840241	0.284045	0.379105	0.35431	0.180674	0.239771	0.422124	0.26028	-20.663	0.101093
Pos_4897	2.32339e+06	2.3582	237.123	NA	-21.5867	-21.5867	-0.545433	-1.06643	-21.5867	-0.763869	-21.5867	-21.5867	-21.5867	-21.5867	-21.5867	-21.5867	-21.5867	-21.5867	-1.88638	-21.5867	-21.5867	-21.5867
Neg_3759	9.87917e+06	2.37414	393.037	NA	-2.48647	-2.29672	-2.24879	-2.22234	-2.03142	-2.38736	-1.85673	-1.89077	-1.50872	-2.06203	-1.88678	-2.44179	-2.194	-2.23437	-2.19464	-2.47807	-1.92432	-2.55601
Pos_1792	166028	2.42559	143.09	NA	-6.40584	-8.34338	-9.23683	-8.36758	-28.204	-8.9909	-6.36563	-9.17726	-8.64674	-9.76543	-9.45617	-9.7915	-5.71976	-8.37898	-8.0028	-8.34135	-8.16095	-8.28116
Pos_1726	483970	2.42651	142.086	NA	-5.87123	-8.30278	-8.65966	-8.35724	-31.9777	-8.10843	-5.93763	-8.71371	-9.20287	-10.3181	-9.75083	-9.17047	-5.22598	-7.6891	-7.75148	-8.28276	-7.81825	-7.66532
Pos_124	9.08333e+08	2.42801	88.076	NA	-5.65358	-7.15024	-28.8645	-28.8645	-28.8645	-7.23108	-5.5975	-28.8645	-28.8645	-28.8645	-28.8645	-28.8645	-4.88782	-6.98717	-6.95911	-28.8645	-6.7606	-6.70721
Pos_7838	4.24583e+08	2.4288	367.113	NA	-2.77142	-3.03518	-3.34875	-2.85355	-23.3308	-3.2848	-23.3308	-2.99535	-2.48947	-23.3308	-2.67744	-2.78322	-2.64316	-2.73998	-2.67448	-2.76258	-2.69019	-2.79006
Neg_3240	109747	2.43228	347.088	NA	-2.71034	-2.64527	-2.42099	-2.65583	-1.93297	-2.95576	-3.03743	-1.93748	-2.29168	-2.42287	-2.48939	-2.78995	-2.38379	-2.15454	-2.3547	-2.85029	-2.80252	-2.94473
Pos_2619	30198.4	2.4375	165.112	NA	-20.754	-20.754	-20.754	-20.754	-20.754	-0.546015	-0.279911	-20.754	0.196652	-0.730484	-0.158618	-0.297735	0.0145028	-0.402923	-0.326039	-20.754	-20.754	0.134616
Neg_545	182832	2.44348	153.019	NA	-7.56113	-27.1592	-7.68165	-7.11312	-7.0754	-7.27215	-7.24983	-7.67351	-7.07624	-7.92803	-7.05105	-27.1592	-7.29821	-7.14995	-5.47849	-6.8547	-6.94787	-6.72699
Neg_7571	134008	2.46972	768.425	NA	-19.8189	-19.8189	-19.8189	-19.8189	-19.8189	-19.8189	-0.159918	-0.255181	0.0243056	-0.392838	-0.065336	-0.402547	-19.8189	-0.191487	-0.115575	-0.129662	-0.0177769	-0.0847194
Pos_15831	153751	2.4964	253.118	NA	-20.8021	-1.47463	-1.54559	-1.35049	-20.8021	-0.422565	-20.8021	-20.8021	-20.8021	-20.8021	-20.8021	-20.8021	-20.8021	-20.8021	-1.32694	-20.8021	-20.8021	-1.35966
Pos_9038	114079	2.50183	454.13	NA	-20.0465	-20.0465	-20.0465	-0.593171	-20.0465	-20.0465	-0.282326	-0.109816	-20.0465	-0.442238	-20.0465	-0.611311	-0.250157	-0.29466	-0.0941903	-0.412241	-0.0913174	-0.48754
Pos_6460	4.22917e+08	2.52043	293.699	NA	-2.67611	-22.2668	-22.2668	-22.2668	-22.2668	-22.2668	-0.0432237	-0.216861	0.206523	-0.0910977	-0.313068	-0.257294	-1.09221	-1.5234	-1.06163	-1.42944	-1.36933	-1.41685
Pos_6476	276244	2.54281	294.144	NA	1.17262	1.1377	0.635352	1.10659	-19.9039	1.03197	-19.9039	-19.9039	-19.9039	-19.9039	-2.00093	-19.9039	-0.521063	-0.975957	-0.584116	-0.348018	-0.343613	-0.112606
Pos_1843	77860.1	2.5454	144.102	NA	-4.61889	-25.3379	-25.3379	-25.3379	-25.3379	-25.3379	-25.3379	-25.3379	-25.3379	-4.90842	-5.11933	-5.50674	-4.40933	-25.3379	-25.3379	-5.28445	-4.97836	-5.50699
Pos_17238	3.09208e+07	2.55026	148.043	NA	-20.1216	-20.1216	-20.1216	-20.1216	-20.1216	-20.1216	0.0591959	-20.1216	-0.264146	-0.794637	-0.163989	-20.1216	0.0679644	-20.1216	0.432084	-0.398184	0.135523	-20.1216
Pos_2678	174902	2.55498	167.07	NA	-1.43316	-1.5681	-2.38767	-2.02447	-22.6937	-22.6937	-1.49509	-1.87367	-1.94995	-1.99578	-1.67626	-0.986048	-2.19697	-2.64412	-1.79867	-2.13182	-2.14847	-2.16328
Pos_17312	4.24114e+06	2.56506	163.06	NA	-0.818734	-21.3975	-0.706357	-0.346944	-21.3975	-21.3975	-21.3975	-21.3975	-21.3975	-21.3975	-21.3975	-21.3975	-1.0468	-0.650889	-0.561008	-21.3975	-21.3975	-0.953564
Pos_7115	114575	2.58104	324.155	NA	-2.1738	-2.18832	-2.21154	-1.97381	-23.5075	-1.8306	-1.87808	-1.72757	-1.96093	-2.03671	-1.72617	-1.64027	-2.30539	-2.37511	-1.79793	-2.21172	-1.96477	-1.66076
Pos_7286	3175000	2.59982	332.217	NA	-20.5458	-20.5458	-0.142499	-20.5458	-20.5458	-20.5458	-1.18245	-1.21065	-20.5458	-20.5458	-1.33719	-20.5458	-0.993256	-0.99019	-0.592349	-0.816115	-0.813287	-0.726547
Pos_11621	40000000	2.61491	206.1	NA	-20.5262	-20.5262	-20.5262	-20.5262	-20.5262	-20.5262	-20.5262	-0.140846	-0.0517768	-20.5262	-0.533498	-20.5262	-20.5262	-0.431824	-0.0327418	-0.393832	-0.505736	-0.123323
Neg_6805	201450	2.6342	369.214	NA	-19.7288	-19.7288	-0.00412655	0.309425	0.692006	-19.7288	-19.7288	-19.7288	-19.7288	-19.7288	-19.7288	-19.7288	-19.7288	0.0426379	0.183596	0.00494092	0.480288	-19.7288
Pos_4710	406877	2.66264	231.018	NA	-1.30015	-0.780689	-20.5913	-20.5913	-20.5913	-20.5913	-0.787653	-0.618782	0.449264	-0.512639	-20.5913	-0.317795	-20.5913	-20.5913	-20.5913	-20.5913	-0.309694	-20.5913
Neg_1510	2.73479e+06	2.67477	230.103	NA	-19.1486	-0.248688	-0.111644	-19.1486	0.0646194	-19.1486	-19.1486	-19.1486	-19.1486	-19.1486	-19.1486	-19.1486	-19.1486	-0.142406	-19.1486	-0.569343	-0.15812	-0.777654
Neg_3961	5.90417e+07	2.75532	419.149	NA	-19.6106	-19.6106	-19.6106	-19.6106	-0.399792	-19.6106	0.0322848	-0.206071	0.0188339	-0.138583	-0.0475847	-0.095521	-0.21186	-19.6106	-0.278752	-0.131666	-0.309765	-0.658042
Neg_4906	3.77917e+06	2.76604	686.347	NA	-20.3665	-20.3665	-20.3665	-20.3665	-20.3665	-0.968096	-0.201852	-0.301534	-0.288258	-0.363752	-0.169181	-0.42769	-0.291034	-0.244545	-0.196262	-0.412651	-0.253041	-0.598964
Pos_2620	176834	2.80455	165.112	NA	-18.7927	-18.7927	-18.7927	-18.7927	-18.7927	-0.732507	-0.220987	-18.7927	-1.31229	-0.808114	-0.34556	-0.16221	-1.05801	-0.631878	-0.180043	-18.7927	-18.7927	-0.458171
Pos_18218	45411.5	2.80597	329.149	NA	-2.8263	-2.33701	-20.7381	-2.82161	-20.7381	-2.00157	-20.7381	-20.7381	-20.7381	-20.7381	-20.7381	-20.7381	-20.7381	-2.33017	-2.42285	-20.7381	-1.87097	-20.7381
Pos_9323	1.12366e+06	2.80612	487.261	NA	-20.6634	-20.6634	-0.838113	-20.6634	-20.6634	-20.6634	-0.299755	0.101624	0.387729	-0.347044	-20.6634	-20.6634	-20.6634	0.153192	-20.6634	0.0171542	-20.6634	-0.371001
Neg_4910	4012500	2.81228	688.229	NA	-20.082	-20.082	-0.554475	-20.082	-20.082	-20.082	-0.705199	-0.663448	-20.082	-0.830852	-0.734118	-20.082	-0.654829	-0.414903	-0.533212	-0.665853	-0.794105	-0.347162
Neg_46	678398	2.85652	93.034	NA	-8.58751	-8.68627	-8.54913	-8.61959	-8.46921	-8.25806	-25.8213	-8.45131	-7.90226	-8.45596	-9.19895	-25.8213	-8.15546	-8.13033	-6.30866	-8.57312	-8.07777	-25.8213
Neg_3247	2.13637e+06	2.88374	348.133	NA	0.0822885	-0.0923458	0.0672026	0.123908	0.402073	0.159729	-20.519	-20.519	-20.519	-20.519	-20.519	-20.519	-20.519	-1.13897	-0.621966	-0.781908	-0.904045	-0.783674
Neg_3241	449928	2.8846	347.088	NA	-2.31998	-2.24522	-2.35336	-2.19602	-1.46519	-2.63621	-2.33949	-1.53883	-1.82549	-2.00027	-2.05127	-2.37663	-1.50494	-2.96099	-1.61967	-1.55433	-1.86949	-1.86428
Pos_8944	3.07416e+06	2.8962	445.243	NA	-20.266	-20.266	-20.266	-20.266	-20.266	-20.266	-0.594293	-0.0202032	0.304857	-0.103754	-0.00920175	0.121455	-0.0270075	-0.4715	-0.355783	-0.171677	-20.266	-20.266
Pos_7189	1.09458e+08	2.91415	327.189	NA	0.826085	-19.1625	0.954367	0.682008	-19.1625	0.372645	0.666734	0.635948	0.556404	0.712774	1.07201	0.383199	-19.1625	-19.1625	-19.1625	-19.1625	-19.1625	-19.1625
Neg_1811	1.97743e+06	2.94309	248.902	NA	-2.50626	-2.18646	-1.82802	-1.95645	-1.74165	-2.31439	-1.7247	-1.67365	-1.39912	-2.06419	-1.33736	-1.91549	-1.9373	-2.05764	-1.32896	-1.98884	-1.72268	-2.11889
Pos_13149	79030	2.94385	348.193	NA	-1.22647	-20.7181	-20.7181	-20.7181	-20.7181	-20.7181	0.0393422	-0.402114	0.174443	-0.499881	-0.163027	0.0397488	-0.550972	-0.662964	-0.770582	-0.68066	-20.7181	-0.55089
Pos_7226	87840.3	2.98726	329.149	NA	-1.63994	-1.27954	-21.0364	-1.56373	-21.0364	-0.630264	-21.0364	-21.0364	-21.0364	-21.0364	-21.0364	-21.0364	-21.0364	-1.84952	-1.83231	-21.0364	-1.33261	-21.0364
Pos_15326	426544	3.05818	175.062	NA	-20.0658	-20.0658	-0.155589	-20.0658	-20.0658	-0.672786	-20.0658	-0.174713	-0.273141	-20.0658	-20.0658	-20.0658	-20.0658	-20.0658	-20.0658	-20.0658	-0.272984	-20.0658
Neg_2618	157982	3.78047	301.123	NA	-2.28394	-21.5481	-21.5481	-2.42661	-1.89128	0.159494	-1.35979	-2.52016	-2.0584	-21.5481	-1.82762	-0.786896	-1.99417	-21.5481	-21.5481	-21.5481	-21.5481	-21.5481
Neg_2033	3.04285e+06	3.8172	265.108	NA	-17.0283	-17.0283	-17.0283	-17.0283	-0.160723	-17.0283	-0.610976	-17.0283	0.0468093	-17.0283	-0.319659	-17.0283	-0.247322	-0.217162	-17.0283	-17.0283	-17.0283	-0.00502004
Neg_441	314943	3.84216	144.045	NA	-2.34694	-2.10564	-2.17534	-2.24639	-1.98128	-2.27144	-2.10128	-2.35314	-1.72776	-2.3951	-2.02785	-2.17754	-2.09733	-2.41368	-1.87255	-2.16881	-1.82596	-2.01541
Neg_897	304788	3.9747	185.118	NA	-2.30176	-1.98396	-2.33377	-1.95602	-1.91296	-1.6996	-1.86782	-2.00711	-1.49879	-2.02578	-1.75535	-1.8969	-2.26389	-2.54071	-2.11093	-2.25417	-2.08482	-2.44573
Pos_2779	225505	3.97593	169.122	NA	-22.1013	-1.82454	-22.1013	-1.58617	-22.1013	-1.1858	-1.23624	-22.1013	-1.76616	-2.05315	-1.45758	-1.52654	-22.1013	-22.1013	-22.1013	-22.1013	-1.93405	-22.1013
Neg_1288	204190	3.98501	214.145	NA	-2.26007	-1.28529	-2.32617	-2.31887	-2.23515	-2.11533	-1.915	-1.98657	0.485254	-2.01098	-2.04042	-2.17555	-0.554951	-0.956083	-1.49123	-0.0865389	-1.37041	-2.22819
Pos_15328	16169.3	3.99755	175.062	NA	-18.2041	-18.2041	-0.313941	-18.2041	-18.2041	-0.0701765	-18.2041	-0.337754	-0.0739581	-18.2041	-18.2041	-18.2041	-18.2041	-18.2041	-18.2041	-18.2041	0.222017	-18.2041
Neg_1534	81921.9	4.03091	231.16	NA	-3.08401	-3.82865	-4.50582	-4.39209	-3.38765	-3.14329	-2.62055	-2.97959	-2.6951	-3.16182	-2.62621	-2.60745	-3.55636	-4.48337	-4.75388	-4.92926	-4.61791	-4.01379
Neg_415	504641	4.1356	139.113	NA	-2.15785	-2.44364	-2.64216	-2.51632	-2.14864	-2.1655	-2.34933	-2.76266	-2.49288	-3.01822	-2.49007	-2.38653	-3.07201	-3.58067	-3.20265	-3.77606	-3.3328	-3.49152
Pos_37481	98103.2	4.20782	195.185	NA	-19.592	-19.592	-19.592	-19.592	-19.592	-19.592	-19.592	-19.592	0.710934	-19.592	0.486913	0.238547	0.32753	0.560014	0.913263	0.817211	1.03495	0.722032
Neg_1477	116894	4.35261	228.16	NA	-22.2612	-1.62214	-2.70019	-2.58587	-2.81947	-2.81452	-2.70752	-2.54411	0.399993	-2.60823	-22.2612	-2.84091	-1.4827	-2.35948	-1.84377	-2.3732	-2.34501	-2.33936
Pos_38410	100961	4.51298	347.064	NA	-19.7445	-19.7445	-19.7445	-19.7445	-19.7445	-19.7445	-19.7445	-19.7445	-0.0802358	-19.7445	-19.7445	-19.7445	-0.140053	-0.113034	0.270904	0.0907733	0.119081	-0.0881889
Pos_13215	3.00786e+06	4.51412	355.053	NA	-0.645532	-20.2196	-20.2196	-20.2196	-20.2196	-20.2196	-20.2196	-0.801816	-20.2196	-20.2196	-20.2196	-0.856487	-0.772862	-0.178697	-0.614388	-20.2196	-20.2196	-0.545381
Pos_10863	1.19255e+06	4.51719	136.039	NA	-16.6612	-16.6612	-16.6612	-16.6612	-16.6612	-16.6612	-0.0476988	0.461436	-16.6612	-16.6612	-16.6612	-16.6612	-16.6612	0.447056	-16.6612	-0.0619955	-0.229694	-16.6612
Pos_4576	58678.7	4.88623	227.124	NA	-22.0243	-22.0243	-22.0243	-0.441574	-22.0243	-22.0243	-22.0243	-22.0243	0.0165203	-22.0243	-22.0243	-1.12085	-22.0243	-0.788488	-0.510076	-1.15527	-1.49235	-22.0243
Neg_1533	215068	4.93926	231.16	NA	-4.92719	-4.87714	-4.86881	-4.81736	-4.62677	-4.96435	-5.57601	-5.71275	-5.47106	-5.70286	-5.5392	-5.63541	-5.38557	-5.32233	-4.30193	-5.52197	-5.29445	-5.52036
Pos_17829	153073	4.94404	253.083	NA	-19.5705	-19.5705	-19.5705	-19.5705	-19.5705	-0.874017	-19.5705	-19.5705	0.00974705	-19.5705	-19.5705	-19.5705	-0.596362	-19.5705	-1.24797	-0.838555	0.0310068	-19.5705
Neg_5653	32910	5.02243	173.118	NA	-19.0609	-1.10282	-19.0609	-19.0609	-19.0609	-19.0609	-0.655176	-19.0609	0.47269	-1.49091	-1.3397	-19.0609	-1.45282	-1.38531	-19.0609	-0.849003	-19.0609	-1.56713
Neg_933	1.05501e+06	5.19817	187.134	NA	-24.8896	-5.37326	-24.8896	-5.2872	-24.8896	-4.8287	-24.8896	-24.8896	-5.27028	-24.8896	-24.8896	-5.72305	-5.45693	-24.8896	-5.03012	-5.29164	-4.69334	-4.93111
Neg_1461	1.04937e+06	5.24979	227.165	NA	-2.76988	-3.15181	-3.33859	-3.31472	-3.15315	-2.80949	-1.837	-2.00684	-1.81891	-2.07512	-2.01108	-1.86395	-2.77476	-3.1208	-2.99242	-3.12777	-3.2374	-3.17483
Pos_5296	126089	5.27409	251.124	NA	-0.238177	-20.9615	-0.0865592	-20.9615	-20.9615	-0.292481	-0.515971	-0.397583	-20.9615	-20.9615	-0.599923	0.00456742	-20.9615	-0.393514	-20.9615	-20.9615	-20.9615	-20.9615
Pos_6173	108292	5.34938	281.078	NA	-19.6439	-19.6439	-3.53892	-19.6439	-19.6439	-19.6439	-19.6439	-4.04727	-3.10347	-19.6439	-2.96287	-4.13729	-2.71198	-3.74907	-3.56557	-3.46716	-2.49701	-19.6439
Pos_4761	166073	5.4233	232.169	NA	-3.53966	-3.8462	-4.61804	-3.96302	-24.8589	-3.7748	-4.53877	-5.59912	-24.8589	-24.8589	-24.8589	-5.49314	-3.96439	-4.84915	-4.98119	-5.1329	-4.81701	-4.368
Pos_5332	1.958e+06	5.48006	252.156	NA	-17.3029	0.123621	-17.3029	0.831312	-17.3029	-17.3029	-17.3029	-17.3029	-17.3029	-17.3029	-17.3029	-0.193523	0.818882	0.661682	1.019	0.687639	-17.3029	-17.3029
Neg_2728	76258.6	5.95242	308.12	NA	-19.7907	-19.7907	-19.7907	-19.7907	-0.162279	-19.7907	-19.7907	-19.7907	0.985849	-19.7907	-0.23451	-19.7907	0.148399	-0.0771158	0.194009	-19.7907	0.275996	-19.7907
Pos_967	123024	7.40798	121.028	NA	0.0796956	0.103389	-19.5405	-19.5405	-19.5405	-19.5405	0.0575075	0.20788	-19.5405	0.146644	0.173786	-19.5405	-19.5405	0.0751259	-19.5405	-19.5405	-19.5405	-19.5405

## Sheet: Ps5_Ps18
Uptake of metabolites from Pantoea 6 Fr-CA spent media by Pseudomonas Ps5 and Ps18 in monoculture or in co-culture
Note: the ID of the peaks matches the ID of the peaks in the heatmap
Peak information					Ps5 Fr-CA log2FC						Ps18 Fr+CA log2FC						Coculture of Ps5 with Ps18 log2FC
Peak	Area in Pantoea SM	RT	mz	RefNames	Rep1	Rep2	Rep3	Rep4	Rep5	Rep6	Rep1	Rep2	Rep3	Rep4	Rep5	Rep6	Rep1	Rep2	Rep3	Rep4	Rep5	Rep6
Pos_16399	423769	0.598968	384.869	NA	0.0351767	0.257164	-21.9572	-0.420383	-21.9572	-0.125575	-21.9572	-21.9572	-21.9572	-0.514878	-21.9572	-21.9572	-0.0707778	0.234452	-21.9572	0.216766	-21.9572	-21.9572
Neg_172	866450	0.671917	113.024	NA	-0.309131	-0.182957	-22.0107	-0.511445	-0.41583	-0.33464	-0.375309	-22.0107	-22.0107	-22.0107	-22.0107	-22.0107	-0.522292	-0.224166	-0.533906	-22.0107	-22.0107	-0.28434
Neg_348	502680	0.683462	134.065	NA	0.975661	0.928215	1.06376	1.391	0.475315	-20.0803	-20.0803	-20.0803	-20.0803	-20.0803	-20.0803	-20.0803	-20.0803	-20.0803	-20.0803	-0.175571	0.775139	0.966931
Pos_1886	863032	0.687738	145.133	NA	-25.0401	-2.87127	-3.38449	-3.71332	-2.53804	-3.54744	-2.14199	-3.19336	-3.40233	-3.81929	-3.57153	-2.3761	-2.87517	-3.53662	-3.01194	-25.0401	-2.42142	-3.08585
Pos_10830	75586.1	0.693313	131.118	N-Acetylputrescine	-3.82413	-24.2255	-2.89998	-24.2255	-2.64679	-3.97942	-24.2255	-24.2255	-24.2255	-24.2255	-24.2255	-3.4127	-4.50804	-24.2255	-3.3639	-24.2255	-3.40059	-4.28089
Pos_1342	2.53792e+07	0.723688	130.088	L-Pipecolic Acid	-3.71168	-3.62078	-4.05507	-3.45418	-3.73219	-3.42669	-3.69846	-3.3964	-3.77266	-3.46083	-3.77775	-3.8876	-3.92583	-3.7986	-3.9119	-3.83101	-3.87934	-3.77188
Pos_2783	1.43442e+06	0.724981	169.135	NA	-2.82969	-2.71434	-3.31562	-2.52324	-3.08727	-2.42616	-2.86675	-2.87575	-2.84689	-2.75469	-2.85338	-3.49964	-3.4896	-3.04575	-3.36237	-3.12284	-3.21833	-3.2263
Pos_1966	86283.9	0.728999	148.044	NA	-2.33554	-2.41204	-2.66569	-2.59472	-2.4979	-1.75306	-2.26514	-2.55146	-2.67395	-2.37154	-2.48587	-2.82764	-2.61697	-2.695	-2.71412	-2.57098	-2.58097	-2.3396
Pos_3857	1.56036e+06	0.736171	201.076	NA	-19.7043	0.53352	-19.7043	0.466953	0.303815	0.0659549	-19.7043	-19.7043	0.0667811	0.12036	0.192002	-19.7043	-19.7043	-19.7043	-19.7043	-19.7043	-19.7043	-19.7043
Pos_1369	422548	0.741177	131.119	N-Acetylputrescine	-2.64945	-2.43352	-2.59791	-2.36375	-2.74377	-3.10187	-3.04165	-3.31889	-2.64832	-3.20973	-3.06794	-3.36484	-3.09077	-3.04848	-2.79508	-2.49978	-2.72125	-3.21745
Pos_1159	1.70778e+06	0.743712	126.068	5-Methylcytosine Hydrochloride	-0.0476128	-0.169581	-0.987622	-0.0611069	-0.621193	0.0421852	-3.93473	-3.49193	-3.2128	-24.1603	-3.27927	-3.84028	-4.11662	-3.4357	-3.55084	-3.47228	-3.69053	-3.27727
Pos_1242	260273	0.749974	128.072	NA	-2.22847	-2.04786	-2.39074	-2.28424	-2.27267	-2.18593	-2.32499	-2.12756	-2.11739	-2.10358	-2.1357	-2.4798	-2.29874	-2.20403	-2.16277	-2.30154	-2.1918	-2.14446
Pos_2102	13366.6	0.757738	152.058	Guanine	-7.35372	-7.683	-7.85033	-7.87355	-7.36607	-7.58884	-7.39398	-6.6573	-6.36527	-6.04332	-5.96398	-5.68468	-7.63326	-6.75166	-7.04529	-7.64431	-6.93198	-7.43437
Pos_3443	21837.8	0.764992	188.094	NA	-19.509	0.534782	0.649698	0.681219	0.687276	0.223075	-19.509	-19.509	-19.509	-19.509	-19.509	-19.509	-0.145868	0.751124	0.224644	0.382313	-19.509	0.483147
Pos_5211	2.84167e+06	0.798175	247.131	NA	-21.1047	-21.1047	-21.1047	-21.1047	-21.1047	-1.25947	-1.21163	-21.1047	-21.1047	-21.1047	-21.1047	-21.1047	-1.6822	-0.853581	-21.1047	-1.2194	-1.39858	-21.1047
Pos_2329	354921	0.805404	157.135	NA	-1.82143	-1.77308	-1.96918	-1.81917	-1.77067	-1.81263	-1.87162	-2.27139	-2.14998	-2.22779	-2.07613	-2.38019	-2.14226	-2.12147	-1.88064	-1.98845	-1.78042	-1.82884
Pos_3371	306627	0.80799	186.114	NA	-2.16823	-2.11772	-2.20332	-2.39369	-2.36185	-2.27643	-2.63699	-2.62652	-2.28584	-2.28782	-2.65432	-2.52047	-2.62605	-2.43077	-2.7715	-2.54354	-3.44114	-2.61524
Pos_1504	1.46667e+07	0.817466	137.047	Hypoxanthine	-11.3208	-11.5015	-11.8271	-11.4768	-11.1438	-11.3012	-10.9385	-10.7727	-10.0882	-9.85443	-10.2505	-10.4331	-11.778	-10.2844	-11.5422	-10.6462	-11.1132	-10.2588
Neg_1557	90698.6	0.833753	232.883	NA	-19.7187	-19.7187	-19.7187	-19.7187	-19.7187	-0.415612	-0.929076	-0.325411	-19.7187	-0.749844	-0.41186	-0.46855	-19.7187	-19.7187	-19.7187	-19.7187	-0.571795	-0.555675
Pos_6589	613832	0.837533	298.117	NA	-0.257731	0.0777493	-0.391287	-0.271062	-0.239743	-0.702794	-20.9252	-0.594867	-20.9252	-20.9252	-20.9252	-20.9252	-0.715109	-0.558926	-0.968206	-0.405972	-20.9252	-0.365508
Neg_2390	225616	0.850186	287.088	NA	-2.73327	-2.29627	-2.66834	-2.04967	-21.7591	-1.94408	-2.0456	-2.28471	-2.03783	-2.30952	-2.15534	-1.67066	-2.75266	-1.81006	-2.43816	-3.12585	-1.15991	-1.91434
Pos_12698	5612500	0.853155	296.073	NA	-24.3498	-24.3498	-24.3498	-4.72477	-4.44915	-5.064	-4.37178	-4.90769	-5.03504	-4.54824	-24.3498	-4.10319	-24.3498	-4.25458	-24.3498	-24.3498	-24.3498	-4.26016
Pos_15162	154609	0.859854	153.042	Xanthine	-31.9834	-31.9834	-31.9834	-11.5951	-11.4353	-12.069	-11.6844	-11.3366	-10.4806	-9.42579	-9.7067	-10.0171	-31.9834	-31.9834	-31.9834	-31.9834	-12.2258	-10.9437
Pos_2629	172926	0.890098	166.049	NA	-23.4217	-23.4217	-23.4217	-23.4217	-23.4217	-23.4217	-0.23289	-23.4217	-23.4217	-23.4217	-0.475989	-0.411511	-0.728415	-23.4217	-0.757822	-23.4217	-23.4217	-0.269725
Pos_17099	186820	0.89411	116.108	NA	-20.5522	-20.5522	-0.79473	-20.5522	-20.5522	-20.5522	-20.5522	-1.30356	-20.5522	-20.5522	-0.859898	-0.342359	-0.542489	-0.284301	-20.5522	-0.600766	-1.04097	-1.05692
Pos_7099	136234	0.899006	323.091	NA	-2.41955	-2.40371	-2.50249	-2.32755	-2.00615	-2.38273	-2.88217	-4.26251	-24.8422	-24.8422	-5.85795	-5.12725	-3.01476	-3.59205	-3.03407	-3.42904	-3.09114	-2.87161
Neg_2137	110861	0.914603	270.976	NA	-3.84878	-3.43587	-3.69251	-3.6456	-3.45258	-3.42985	-3.32164	-3.9511	-3.53743	-3.31505	-3.52391	-4.20348	-3.64119	-3.69031	-3.41215	-3.64337	-3.43237	-3.81528
Pos_3215	1.15303e+06	0.93629	182.083	L-Tyrosine	-24.3704	-4.65961	-4.42334	-5.20869	-24.3704	-3.54793	-2.84442	-3.35427	-3.27038	-2.57643	-2.25935	-2.28952	-24.3704	-4.18016	-24.3704	-3.79182	-4.26846	-3.78491
Neg_3100	167393	0.938223	334.955	NA	-20.5602	-20.5602	-0.423875	-20.5602	-20.5602	-20.5602	-0.807103	-20.5602	-0.877722	-20.5602	-1.13084	-0.61645	-20.5602	-20.5602	-0.474708	-20.5602	-20.5602	-0.47006
Pos_1385	80050.9	1.00408	132.103	Norleucine|L-Isoleucine|Leucine	-5.75243	-5.64632	-5.91237	-5.41278	-5.27762	-5.37717	-5.20579	-4.99501	-5.12908	-4.31287	-4.04818	-4.14786	-6.56616	-5.35997	-5.88677	-6.03391	-5.85926	-5.46058
Pos_142	301176	1.02138	89.061	NA	-22.2065	-5.61011	-22.2065	-22.2065	-22.2065	-22.2065	-5.13309	-22.2065	-22.2065	-22.2065	-4.20047	-22.2065	-5.35828	-3.76562	-1.75305	-2.47346	-2.96392	-2.28022
Pos_2618	4.40417e+06	1.04696	165.104	NA	-22.9359	-1.15736	-0.734245	-22.9359	-22.9359	-22.9359	-22.9359	-1.11617	-1.76493	-22.9359	-22.9359	-22.9359	-22.9359	-22.9359	-1.48042	-22.9359	-22.9359	-22.9359
Neg_8533	5.52917e+06	1.11443	495.183	NA	-0.815705	-22.0856	-22.0856	-0.171566	0.620786	-0.508388	-22.0856	-22.0856	-22.0856	-22.0856	-22.0856	-22.0856	-0.442465	-0.31894	-22.0856	-0.195371	0.145911	0.00684268
Pos_2382	1.70619e+06	1.1522	158.914	NA	-0.478749	-0.881783	-0.418558	-0.539218	-0.617379	-19.7774	-19.7774	-19.7774	-19.7774	-0.279077	-0.459865	-0.601682	-19.7774	-0.906382	-19.7774	-19.7774	-19.7774	-19.7774
Pos_1190	2.14178e+06	1.15803	127.052	Thymine	-2.18923	-2.1272	-2.10073	-2.0106	-1.91316	-1.89858	-2.14676	-29.2731	-29.2731	-2.24876	-2.40194	-2.12477	-2.84967	-3.00167	-29.2731	-2.80624	-2.64803	-2.67263
Pos_1238	5.92917e+06	1.16003	128.055	NA	-2.55104	-2.55524	-2.77425	-2.13743	-2.94007	-2.34351	-3.40687	-24.6738	-24.6738	-3.23882	-3.43499	-2.85897	-3.37411	-3.56994	-24.6738	-3.19565	-3.40915	-3.71743
Neg_274	135185	1.16233	126.039	NA	-2.44504	-2.1897	-2.19302	-2.11827	-1.75765	-2.16872	-2.48446	-2.55118	-2.60952	-2.35585	-2.51374	-2.07786	-22.5494	-2.68145	-2.64859	-2.99361	-22.5494	-2.95725
Neg_264	110987	1.16253	125.035	NA	-2.07746	-1.99672	-2.02647	-2.00657	-1.80408	-1.87447	-2.04665	-2.31375	-2.27753	-2.32603	-2.32603	-2.04665	-2.74188	-2.60588	-2.41504	-2.53819	-2.82715	-2.58271
Pos_1468	14987500	1.1641	136.063	NA	-2.13324	-0.681847	-0.545824	-24.6793	-0.925287	-24.6793	-24.6793	-24.6793	-24.6793	-24.6793	-24.6793	-24.6793	-0.528551	-1.42807	-24.6793	-0.603252	-0.799416	-24.6793
Pos_3858	54688	1.17316	201.075	NA	-18.6645	-0.0927361	-18.6645	0.395005	0.537413	0.335615	-18.6645	-18.6645	-18.6645	0.635094	0.530521	-18.6645	-18.6645	-18.6645	-18.6645	-18.6645	-18.6645	-18.6645
Pos_2166	40104.1	1.19969	153.104	NA	-3.10355	-2.54963	-3.03246	-1.50928	-1.95508	-1.83105	-1.65419	-20.942	-20.942	-1.41787	-2.11153	-2.00715	-2.27557	-3.62374	-20.942	-1.74783	-1.17395	-0.991346
Pos_2686	160458	1.20257	167.083	NA	-1.30168	-18.1651	-18.1651	-0.294119	-18.1651	-18.1651	-0.494974	-18.1651	-18.1651	-0.408064	-0.82936	-0.481594	-18.1651	-18.1651	-18.1651	-18.1651	-18.1651	-18.1651
Pos_2197	246023	1.2108	154.088	NA	-3.95005	-3.57979	-3.66077	-1.51827	-3.57879	-1.98991	-2.01931	-21.9562	-21.9562	-2.11042	-2.60407	-2.16724	-2.62599	-21.9562	-21.9562	-1.80601	-1.97602	-2.21192
Neg_6935	91414.5	1.3012	397.036	NA	-0.346181	-0.0636904	-19.8021	-19.8021	0.141035	-0.210163	-19.8021	-19.8021	-19.8021	-19.8021	-19.8021	-19.8021	-19.8021	-0.205874	-19.8021	-0.0527639	-0.164158	-0.243612
Pos_11183	92484.6	1.35354	163.123	NA	-20.1392	-2.09889	-1.80489	-3.21941	-20.1392	-1.93116	-1.95579	-1.98586	-20.1392	-3.17103	-2.63944	-1.87255	-1.63554	-2.14915	-1.80341	-2.19986	-2.42838	-2.32598
Pos_2634	445080	1.43186	166.061	NA	-2.92941	-2.62084	-2.77454	-2.55532	-2.54399	-2.62632	-2.75442	-3.01606	-2.88117	-3.13251	-3.07381	-2.5538	-3.09365	-3.06975	-3.04219	-2.96401	-2.92907	-2.84348
Pos_2575	855709	1.54817	164.093	NA	-3.74616	-3.78774	-3.80471	-3.74616	-3.54025	-3.43741	-3.96718	-4.42423	-4.17217	-3.98642	-4.15031	-3.91097	-4.2987	-4.28673	-4.32295	-4.27485	-4.09707	-4.03566
Pos_2615	3.10833e+06	1.55194	165.096	NA	-4.00936	-5.18176	-4.44567	-4.74864	-4.59874	-3.99362	-5.23051	-5.51113	-5.24447	-4.92918	-5.25741	-4.95838	-5.07785	-25.1716	-25.1716	-25.1716	-5.65994	-25.1716
Pos_7041	633304	1.62237	320.096	NA	-1.92627	-1.66919	-2.11605	-1.85057	-19.8768	-1.65198	-1.05513	-1.73816	-1.78781	-1.14401	-1.00426	-1.43783	-2.2894	-1.85505	-2.34972	-2.4077	-1.52195	-2.70949
Pos_1337	1.96163e+06	1.68821	130.086	NA	-4.25552	-4.58758	-4.88949	-4.54612	-5.01673	-4.76197	-4.08037	-4.77924	-4.83927	-4.75146	-5.13607	-4.49758	-4.23849	-4.41636	-4.39919	-4.35044	-4.34297	-3.97351
Pos_981	10364	1.766	121.084	NA	-2.73862	-2.63027	-1.83034	-20.2305	-20.2305	-2.27169	-3.03233	-1.58537	-1.47742	-1.39862	-1.47347	-2.0354	-2.55692	-2.34676	-2.65544	-2.70735	-2.36614	-1.85037
Pos_960	115482	1.79921	120.081	NA	-3.73733	-3.74865	-3.98535	-4.12669	-24.2229	-3.84581	-3.22148	-2.54893	-2.44893	-1.86606	-2.07238	-1.83179	-4.23332	-3.06536	-4.46643	-3.84662	-3.81148	-3.20624
Neg_674	162226	1.81317	164.072	NA	-20.6138	-3.71194	-20.6138	-20.6138	-20.6138	-20.6138	-3.65069	-3.2461	-3.20738	-2.3617	-2.39989	-1.93767	-20.6138	-3.74442	-20.6138	-20.6138	-20.6138	-20.6138
Pos_11444	1.87491e+06	1.95619	189.106	NA	-0.205049	-0.126261	-0.313895	-0.300196	-20.6296	-0.554954	-0.104429	-20.6296	-20.6296	-20.6296	-20.6296	-20.6296	-20.6296	-0.393064	-0.15254	-0.199296	-0.0792381	-0.155546
Pos_13879	151010	2.30983	448.194	NA	-20.663	-20.663	-20.663	-20.663	-20.663	-20.663	-1.06502	-20.663	-20.663	-1.33157	-20.663	-20.663	-20.663	-20.663	-20.663	-20.663	-20.663	-20.663
Neg_3759	64875000	2.37414	393.037	NA	-2.48647	-2.29672	-2.24879	-2.22234	-2.03142	-2.38736	-2.1027	-2.2266	-2.09913	-2.27979	-2.32257	-1.83006	-2.59635	-3.05498	-2.41424	-2.7341	-2.58415	-2.20016
Pos_9775	68383	2.40693	574.366	NA	-0.232452	-21.4178	-0.223253	-0.394896	-21.4178	-21.4178	-21.4178	-0.287409	-21.4178	-21.4178	-0.421483	-0.0954335	-21.4178	-21.4178	-21.4178	-21.4178	-0.197689	-21.4178
Pos_1792	2.67637e+06	2.42559	143.09	NA	-6.40584	-8.34338	-9.23683	-8.36758	-28.204	-8.9909	-6.27455	-9.13912	-9.94727	-9.94097	-10.1506	-9.38296	-5.71895	-6.47628	-5.92616	-6.2115	-6.7567	-6.27828
Pos_1726	48875000	2.42651	142.086	NA	-5.87123	-8.30278	-8.65966	-8.35724	-31.9777	-8.10843	-5.78406	-8.79801	-9.9622	-10.2352	-9.84208	-9.43904	-5.06316	-5.9015	-5.45744	-5.72875	-6.32506	-5.92722
Pos_124	6.57083e+06	2.42801	88.076	NA	-5.65358	-7.15024	-28.8645	-28.8645	-28.8645	-7.23108	-5.66352	-28.8645	-28.8645	-28.8645	-28.8645	-28.8645	-5.01458	-5.54703	-5.46223	-5.45175	-6.13367	-5.55013
Pos_7838	2.13804e+06	2.4288	367.113	NA	-2.77142	-3.03518	-3.34875	-2.85355	-23.3308	-3.2848	-2.74857	-2.91954	-23.3308	-2.70281	-2.73534	-2.81458	-3.01347	-2.82466	-2.87729	-3.03889	-2.73052	-2.57586
Neg_3240	172494	2.43228	347.088	NA	-2.71034	-2.64527	-2.42099	-2.65583	-1.93297	-2.95576	-1.78706	-2.74316	-2.97038	-2.39365	-2.59828	-2.62697	-2.38155	-2.45185	-2.87537	-2.55361	-2.59833	-2.43733
Pos_2619	122095	2.4375	165.112	NA	-20.754	-20.754	-20.754	-20.754	-20.754	-0.546015	-0.0570307	-0.282061	-0.210096	-0.574405	-0.606722	0.0857091	-20.754	-0.107952	-0.647597	-0.0876953	-0.444671	-0.314733
Neg_545	2.00208e+07	2.44348	153.019	NA	-7.56113	-27.1592	-7.68165	-7.11312	-7.0754	-7.27215	-7.40506	-7.02473	-7.15993	-7.1285	-6.79332	-6.94907	-27.1592	-27.1592	-27.1592	-7.19358	-7.47633	-6.89349
Neg_7571	6.68333e+06	2.46972	768.425	NA	-19.8189	-19.8189	-19.8189	-19.8189	-19.8189	-19.8189	-0.727893	-19.8189	-0.524299	-19.8189	-19.8189	-19.8189	-19.8189	-19.8189	-19.8189	-19.8189	-19.8189	-19.8189
Neg_2120	2.32339e+06	2.4865	270.062	NA	-17.7365	-17.7365	-1.15883	-17.7365	-0.810929	-17.7365	-0.553776	-17.7365	-17.7365	-17.7365	-17.7365	-17.7365	-1.23387	-17.7365	-17.7365	-0.800796	-0.663434	-0.978303
Pos_9038	9.87917e+06	2.50183	454.13	NA	-20.0465	-20.0465	-20.0465	-0.593171	-20.0465	-20.0465	-20.0465	-20.0465	-0.288525	-0.102038	-20.0465	-0.129867	-20.0465	-0.473374	-0.126135	-0.341822	-0.453546	-20.0465
Pos_6460	166028	2.52043	293.699	NA	-2.67611	-22.2668	-22.2668	-22.2668	-22.2668	-22.2668	-22.2668	-22.2668	-22.2668	-22.2668	-22.2668	-22.2668	-22.2668	-22.2668	-22.2668	-22.2668	-22.2668	-22.2668
Pos_1843	483970	2.5454	144.102	NA	-4.61889	-25.3379	-25.3379	-25.3379	-25.3379	-25.3379	-4.32646	-4.88301	-25.3379	-5.21532	-5.71667	-25.3379	-25.3379	-25.3379	-4.94208	-25.3379	-4.87725	-25.3379
Pos_17238	2.6867e+06	2.55026	148.043	NA	-20.1216	-20.1216	-20.1216	-20.1216	-20.1216	-20.1216	0.0422495	-20.1216	-0.85431	-0.323005	-20.1216	0.24779	-0.21384	-20.1216	-20.1216	-20.1216	0.109189	0.284771
Pos_9635	9.08333e+08	2.55597	538.777	NA	-20.5209	-0.912551	-1.22173	-20.5209	-20.5209	-20.5209	-0.759335	-20.5209	-20.5209	-20.5209	-20.5209	-20.5209	-20.5209	-20.5209	-0.492397	-20.5209	-1.07902	-20.5209
Pos_7115	4.24583e+08	2.58104	324.155	NA	-2.1738	-2.18832	-2.21154	-1.97381	-23.5075	-1.8306	-1.91975	-2.052	-1.71368	-1.23304	-1.47302	-1.32171	-2.21766	-2.18066	-2.38674	-2.00058	-2.18675	-2.11067
Pos_7286	17244.2	2.59982	332.217	NA	-20.5458	-20.5458	-0.142499	-20.5458	-20.5458	-20.5458	0.0134596	-20.5458	-0.129602	-0.175716	-0.0108891	0.10503	-20.5458	-20.5458	-0.588843	-0.0844679	-20.5458	-20.5458
Pos_11621	407164	2.61491	206.1	NA	-20.5262	-20.5262	-20.5262	-20.5262	-20.5262	-20.5262	-0.533215	-20.5262	-0.711021	-0.298983	-0.521643	-20.5262	-20.5262	-0.95315	-20.5262	-0.553894	-1.14408	-0.705534
Pos_4710	153751	2.66264	231.018	NA	-1.30015	-0.780689	-20.5913	-20.5913	-20.5913	-20.5913	-20.5913	-20.5913	-1.26483	-20.5913	-20.5913	-20.5913	-0.145846	-0.445292	-20.5913	-0.521338	-0.484804	-0.565333
Pos_10673	114079	2.67235	115.964	NA	-22.5945	0.181775	-22.5945	0.0120152	-22.5945	0.219991	-22.5945	-22.5945	-22.5945	-22.5945	-22.5945	-22.5945	0.0495353	0.333489	-22.5945	-22.5945	0.0724221	0.312334
Pos_5652	4.22917e+08	2.70618	263.076	NA	0.345016	0.392362	-22.2681	-22.2681	-22.2681	0.107487	-22.2681	-22.2681	-22.2681	-22.2681	-22.2681	-22.2681	-22.2681	-22.2681	-22.2681	-22.2681	-0.129306	0.571152
Neg_3961	68536.7	2.75532	419.149	NA	-19.6106	-19.6106	-19.6106	-19.6106	-0.399792	-19.6106	-0.345193	-19.6106	-19.6106	-19.6106	-19.6106	-19.6106	-0.360587	-0.656878	-19.6106	-19.6106	-19.6106	-19.6106
Neg_4906	77860.1	2.76604	686.347	NA	-20.3665	-20.3665	-20.3665	-20.3665	-20.3665	-0.968096	-20.3665	-20.3665	-0.693777	-0.625093	-20.3665	-0.871796	-0.952541	-20.3665	-1.02315	-20.3665	-0.565379	-0.463374
Pos_2620	3.09208e+07	2.80455	165.112	NA	-18.7927	-18.7927	-18.7927	-18.7927	-18.7927	-0.732507	-0.960841	-0.810243	-1.19896	-1.28856	-0.655252	-0.481162	-18.7927	-0.544622	-18.7927	-0.263799	-0.263299	0.417401
Pos_9323	4.24114e+06	2.80612	487.261	NA	-20.6634	-20.6634	-0.838113	-20.6634	-20.6634	-20.6634	-20.6634	-0.819413	-20.6634	-20.6634	-1.09429	-20.6634	-20.6634	-20.6634	-20.6634	-20.6634	-20.6634	-20.6634
Neg_4910	3450000	2.81228	688.229	NA	-20.082	-20.082	-0.554475	-20.082	-20.082	-20.082	-20.082	-0.515189	-20.082	-20.082	-0.572563	-20.082	-20.082	-20.082	-0.086339	-0.557026	-0.449822	-0.390891
Pos_4027	3175000	2.83325	208.154	NA	-1.01162	-20.5568	-20.5568	-20.5568	-20.5568	-1.17727	-0.316801	-20.5568	-20.5568	-1.38686	-20.5568	-0.780622	-20.5568	-20.5568	-20.5568	-20.5568	-0.807437	-20.5568
Neg_46	40000000	2.85652	93.034	NA	-8.58751	-8.68627	-8.54913	-8.61959	-8.46921	-8.25806	-8.16392	-25.8213	-8.75633	-8.24182	-8.34715	-8.28276	-8.32168	-25.8213	-25.8213	-25.8213	-25.8213	-8.26447
Neg_3241	201450	2.8846	347.088	NA	-2.31998	-2.24522	-2.35336	-2.19602	-1.46519	-2.63621	-1.4403	-2.37252	-1.52568	-1.90962	-2.46289	-1.87338	-2.47458	-1.35243	-2.03972	-2.98335	-1.77282	-2.19278
Pos_8944	406877	2.8962	445.243	NA	-20.266	-20.266	-20.266	-20.266	-20.266	-20.266	-0.741537	-0.886475	-20.266	-20.266	-20.266	-20.266	-20.266	-1.36105	-20.266	-20.266	-20.266	-20.266
Pos_666	2.73479e+06	2.93473	111.984	NA	-0.0315853	-0.543444	-20.7909	-20.7909	-20.7909	-0.181912	-20.7909	-20.7909	-0.666066	-20.7909	-20.7909	-20.7909	0.0778359	-0.326992	-0.213306	-20.7909	-1.01028	-0.698084
Pos_671	89862	2.93711	112.018	NA	-0.058573	-0.103252	-0.288105	-22.8507	-22.8507	-0.208756	-22.8507	-22.8507	-22.8507	-22.8507	-22.8507	-0.841421	0.119342	-0.201841	-0.198443	-22.8507	-0.39215	-22.8507
Neg_1811	5.90417e+07	2.94309	248.902	NA	-2.50626	-2.18646	-1.82802	-1.95645	-1.74165	-2.31439	-1.37861	-2.1315	-2.14095	-1.84703	-2.33856	-1.66608	-2.38539	-2.53787	-2.15963	-2.58403	-2.11996	-2.06286
Pos_13149	3.77917e+06	2.94385	348.193	NA	-1.22647	-20.7181	-20.7181	-20.7181	-20.7181	-20.7181	-1.45437	-20.7181	-2.58082	-20.7181	-20.7181	-20.7181	-20.7181	-3.1524	-20.7181	-20.7181	-20.7181	-20.7181
Neg_3977	802381	2.9952	421.024	NA	-21.5222	-2.07287	-21.5222	-21.5222	-1.63396	-21.5222	-1.536	-1.82182	-2.02899	-1.82798	-21.5222	-1.8952	-21.5222	-21.5222	-21.5222	-21.5222	-21.5222	-21.5222
Pos_6127	176834	3.00305	279.17	NA	-2.54345	-2.26991	-2.6589	-2.61437	-22.1189	-2.14892	-1.852	-2.24801	-2.25516	-1.75327	-2.30175	-1.99944	-2.67644	-2.05105	-3.23708	-2.06484	-2.03871	-1.4158
Pos_11953	45411.5	3.11617	234.05	NA	-19.3833	0.0905253	-19.3833	0.466013	-19.3833	-0.191711	-19.3833	-19.3833	-19.3833	-19.3833	-19.3833	-19.3833	-19.3833	-0.382633	-0.0757085	0.0856342	-19.3833	-19.3833
Neg_2774	1.12366e+06	3.21639	312.122	NA	-1.53768	-21.1054	-1.38767	-1.70082	-1.33273	-1.38115	-21.1054	-21.1054	-21.1054	-21.1054	-21.1054	-21.1054	-21.1054	-21.1054	-1.73136	-21.1054	-1.89519	-21.1054
Neg_1531	4012500	3.65622	231.124	NA	-0.256365	0.0427569	-19.5278	-0.0765093	-0.0321805	-0.229453	0.0987904	-19.5278	-0.0658993	-0.3042	-0.12828	-0.088383	-19.5278	-19.5278	-0.480927	-19.5278	-19.5278	-19.5278
Neg_2618	29392.2	3.78047	301.123	NA	-2.28394	-21.5481	-21.5481	-2.42661	-1.89128	0.159494	-0.261055	-21.5481	-21.5481	-21.5481	-21.5481	-2.43928	-21.5481	-21.5481	-21.5481	-21.5481	-21.5481	-21.5481
Neg_1497	449928	3.81184	229.144	NA	-1.48976	-1.3544	-1.58895	-1.93323	-1.4478	-1.41652	-1.62598	-1.94925	-2.09884	-1.72336	-1.89602	-1.65997	-2.17608	-2.25169	-2.27394	-2.02816	-2.23065	-1.75592
Neg_2033	3.07416e+06	3.8172	265.108	NA	-17.0283	-17.0283	-17.0283	-17.0283	-0.160723	-17.0283	0.0636526	-17.0283	-17.0283	-0.350387	-17.0283	-17.0283	-17.0283	-17.0283	-17.0283	-0.159474	-17.0283	0.174916
Neg_441	2.16875e+06	3.84216	144.045	NA	-2.34694	-2.10564	-2.17534	-2.24639	-1.98128	-2.27144	-1.90271	-2.43235	-2.31306	-2.29996	-2.39819	-2.10961	-2.3008	-2.30242	-2.10751	-2.27313	-1.95128	-1.93863
Neg_897	1.97743e+06	3.9747	185.118	NA	-2.30176	-1.98396	-2.33377	-1.95602	-1.91296	-1.6996	-1.92687	-2.36789	-2.58328	-2.11979	-2.38968	-2.22667	-2.91206	-2.59155	-2.85424	-2.99252	-2.47828	-2.54376
Pos_2779	74610.2	3.97593	169.122	NA	-22.1013	-1.82454	-22.1013	-1.58617	-22.1013	-1.1858	-1.6287	-22.1013	-22.1013	-2.23104	-2.31168	-22.1013	-22.1013	-22.1013	-22.1013	-22.1013	-22.1013	-1.66574
Pos_4919	79030	3.98232	238.14	NA	-2.42403	-1.36532	-2.43958	-2.77637	-22.5941	-2.20872	-1.95381	-2.16837	-2.41918	-2.2447	-2.26454	-2.0114	-1.64336	-2.30707	-2.3857	-2.56872	-1.87356	-2.05734
Neg_1288	87840.3	3.98501	214.145	NA	-2.26007	-1.28529	-2.32617	-2.31887	-2.23515	-2.11533	-1.63168	-1.77327	-2.00627	-2.04993	-1.98303	-1.4597	-1.56995	-2.05843	-2.47103	-2.53829	-1.74519	-1.94946
Neg_1534	85423.9	4.03091	231.16	NA	-3.08401	-3.82865	-4.50582	-4.39209	-3.38765	-3.14329	-3.9102	-4.73817	-4.94756	-5.218	-4.71666	-3.68714	-4.28656	-5.31864	-5.52021	-5.26972	-4.97126	-5.04877
Neg_415	41551.1	4.1356	139.113	NA	-2.15785	-2.44364	-2.64216	-2.51632	-2.14864	-2.1655	-2.96309	-3.62988	-3.93972	-3.51611	-3.46955	-3.0332	-3.8708	-3.89054	-4.1089	-4.14697	-3.88508	-3.45102
Neg_6276	154243	4.15044	278.14	NA	-0.375932	0.168239	-0.147278	0.317968	0.349841	-18.6134	0.231995	-18.6134	-0.102608	0.0172892	-18.6134	0.0386747	0.088554	-18.6134	-18.6134	-18.6134	-18.6134	-18.6134
Pos_37481	556580	4.20782	195.185	NA	-19.592	-19.592	-19.592	-19.592	-19.592	-19.592	-0.0106875	-0.430426	0.252362	0.764238	0.785159	0.926911	0.31108	0.541826	0.726001	0.550649	0.852313	0.795357
Neg_1477	1.78968e+06	4.35261	228.16	NA	-22.2612	-1.62214	-2.70019	-2.58587	-2.81947	-2.81452	-1.95172	-2.73866	-2.60237	-2.52325	-2.56876	-2.52843	-2.61317	-2.97235	-2.82218	-2.56181	-1.95997	-2.2754
Pos_4185	426544	4.35327	212.164	NA	-2.42684	-1.37718	-2.23638	-2.46975	-22.4082	-2.53197	-1.68198	-2.33571	-2.36151	-2.67313	-2.35018	-2.48564	-1.99748	-22.4082	-22.4082	-22.4082	-1.82867	-2.11434
Pos_38410	157982	4.51298	347.064	NA	-19.7445	-19.7445	-19.7445	-19.7445	-19.7445	-19.7445	-0.238426	-19.7445	-19.7445	-0.107209	-19.7445	-19.7445	-19.7445	-0.268865	-0.405194	-0.264312	-0.0651174	-0.0161245
Pos_13215	3.04285e+06	4.51412	355.053	NA	-0.645532	-20.2196	-20.2196	-20.2196	-20.2196	-20.2196	-20.2196	-0.77791	-0.617957	-0.403825	-0.775388	-20.2196	-0.591105	-0.432818	-0.541119	-0.482168	-20.2196	-0.699343
Pos_10863	633148	4.51719	136.039	NA	-16.6612	-16.6612	-16.6612	-16.6612	-16.6612	-16.6612	-16.6612	-16.6612	-16.6612	-0.324721	0.139955	-16.6612	0.479831	-0.27443	-1.09048	-0.226112	-0.0018239	-0.278506
Pos_15224	1.14202e+06	4.52581	159.151	NA	-0.79224	-1.25231	-17.3958	-0.995115	-17.3958	-1.09425	-17.3958	-17.3958	-17.3958	-1.0345	-1.33216	-1.60231	-0.853326	-17.3958	-17.3958	-17.3958	-17.3958	-17.3958
Pos_4557	225505	4.70491	226.179	NA	-2.39579	-0.273758	-2.50493	-2.23509	-24.0932	-2.4194	-1.78749	-1.99701	-2.40814	-2.40469	-2.48636	-2.24096	-2.44277	-2.47274	-2.43002	-2.61795	-1.80071	-2.40518
Pos_5112	505099	4.70585	244.19	NA	-2.44237	-0.230336	-2.6416	-2.31679	-23.4451	-2.53532	-2.03163	-1.87003	-2.31417	-2.34699	-2.41946	-2.27781	-2.53128	-2.45704	-2.54147	-2.56163	-1.9763	-2.27258
Pos_5759	1.84498e+06	4.70586	266.172	NA	-2.18303	-0.154867	-2.27013	-2.00629	-24.1371	-2.22937	-1.8094	-1.66633	-2.09201	-2.22736	-2.1046	-2.11946	-2.30426	-2.24246	-2.30771	-2.21801	-1.7739	-2.21879
Neg_1693	455465	4.70637	242.176	NA	-2.39364	-0.252543	-2.31011	-2.03937	-2.3774	-2.30902	-1.72023	-1.89476	-2.21422	-2.2818	-2.37878	-1.94855	-2.26567	-2.51561	-2.54209	-2.44202	-1.54445	-2.13341
Neg_3795	81921.9	4.8017	398.197	NA	-20.6748	-20.6748	-20.6748	-1.25142	-1.18035	-0.0594388	0.341955	-20.6748	-20.6748	-1.69856	-20.6748	-0.991548	-20.6748	-20.6748	-20.6748	-20.6748	-20.6748	-0.122384
Pos_4576	504641	4.88623	227.124	NA	-22.0243	-22.0243	-22.0243	-0.441574	-22.0243	-22.0243	-22.0243	-22.0243	-22.0243	-0.727119	-22.0243	-22.0243	-22.0243	-22.0243	-0.308143	-0.921856	-22.0243	-0.394413
Neg_1533	199125	4.93926	231.16	NA	-4.92719	-4.87714	-4.86881	-4.81736	-4.62677	-4.96435	-5.65603	-6.05861	-6.01635	-5.91945	-6.00876	-5.79998	-5.66924	-5.64002	-5.63548	-5.62807	-5.29788	-5.31337
Pos_17829	181422	4.94404	253.083	NA	-19.5705	-19.5705	-19.5705	-19.5705	-19.5705	-0.874017	-0.972505	-19.5705	-19.5705	-0.598965	-19.5705	-0.445653	-19.5705	-19.5705	-19.5705	-19.5705	-0.532965	-0.493318
Pos_17783	756389	4.95271	246.169	NA	-0.0762895	-0.21109	0.0159767	-19.3865	-19.3865	-19.3865	0.468047	-0.19414	-19.3865	-0.243741	-19.3865	0.420974	-19.3865	-19.3865	-19.3865	-19.3865	-19.3865	-19.3865
Neg_5653	96273.5	5.02243	173.118	NA	-19.0609	-1.10282	-19.0609	-19.0609	-19.0609	-19.0609	-1.12199	-19.0609	-0.436564	-1.02651	-0.993394	-1.67629	-19.0609	-1.21659	-19.0609	-1.06645	-19.0609	-0.530786
Neg_933	3.00786e+06	5.19817	187.134	NA	-24.8896	-5.37326	-24.8896	-5.2872	-24.8896	-4.8287	-3.83149	-4.06383	-3.1002	-2.05543	-2.0845	-1.88096	-5.18798	-24.8896	-5.35002	-5.03106	-5.05154	-5.03125
Neg_1461	1.19255e+06	5.24979	227.165	NA	-2.76988	-3.15181	-3.33859	-3.31472	-3.15315	-2.80949	-3.3427	-3.69076	-4.07131	-3.9816	-3.83119	-3.29621	-4.01596	-4.07378	-4.22443	-3.70215	-4.1895	-4.05991
Pos_6173	153073	5.34938	281.078	NA	-19.6439	-19.6439	-3.53892	-19.6439	-19.6439	-19.6439	-3.59587	-2.43336	-19.6439	-19.6439	-19.6439	-19.6439	-19.6439	-19.6439	-19.6439	-19.6439	-19.6439	-2.74795
Pos_4761	1.05501e+06	5.4233	232.169	NA	-3.53966	-3.8462	-4.61804	-3.96302	-24.8589	-3.7748	-4.6701	-24.8589	-5.59141	-24.8589	-24.8589	-24.8589	-3.20077	-3.38521	-4.0919	-2.97188	-2.71569	-2.20194
Neg_1937	126089	5.69427	257.176	NA	-21.3116	-2.41784	-21.3116	-1.79974	-1.63756	-1.89266	-21.3116	-21.3116	-1.65705	-1.64476	-1.19484	-21.3116	-21.3116	-21.3116	-21.3116	-21.3116	-21.3116	-1.51338
Neg_2728	108292	5.95242	308.12	NA	-19.7907	-19.7907	-19.7907	-19.7907	-0.162279	-19.7907	0.0203446	-19.7907	-19.7907	-19.7907	-19.7907	-19.7907	-19.7907	-19.7907	-0.396447	-19.7907	-0.255248	-19.7907
Neg_2914	166073	7.81387	321.174	NA	-0.263677	-0.18852	-0.294872	-0.233143	-0.45302	-25.7421	-0.977682	-1.41164	-2.45859	-3.30988	-2.99118	-2.56868	-0.435532	-0.71254	-0.601118	-0.601118	-0.681289	-0.392719
Neg_6911	1.958e+06	7.81552	389.161	NA	-21.2304	-0.10865	-21.2304	-21.2304	-21.2304	-0.192535	-21.2304	-21.2304	-21.2304	-21.2304	-21.2304	-21.2304	0.0550434	-21.2304	-21.2304	-0.4526	-0.636559	0.0210762
Neg_3136	150460	8.4697	338.155	NA	-0.684884	-0.395714	-20.7217	-0.454897	-20.7217	-20.7217	-0.836712	-20.7217	-20.7217	-20.7217	-20.7217	-20.7217	-20.7217	-20.7217	-20.7217	-0.749299	-20.7217	-0.383353
Neg_4186	280159	10.9999	453.395	NA	-25.7206	-0.0542805	-25.7206	-0.0610697	-25.7206	-25.7206	0.159377	-0.189077	-0.0542805	0.00542571	-0.265428	0.0689908	-25.7206	0.0689908	-25.7206	-25.7206	-25.7206	-25.7206
Neg_4189	123024	11.0016	454.398	NA	0.0377383	-0.0906183	-0.21077	-0.0540536	-0.0178927	-24.0243	0.205746	-0.141153	-0.167659	-0.0632928	-0.319317	0.0262558	-24.0243	0.0680509	-24.0243	-24.0243	-24.0243	-24.0243

## Sheet: Ps2_Ps18
Uptake of metabolites from Pantoea 6 Fr-CA spent media by Pseudomonas Ps2 and Ps18 in monoculture or in co-culture
Note: the ID of the peaks matches the ID of the peaks in the heatmap
Information on peaks					Ps 2 Fr+CA log2 FC						Ps 18 Fr+CA log2 FC						Cocoulture of Ps2 Fr+CA with Ps18 Fr+CA log2 FC
Peak	Area in Pantoea SM	RT	mz	RefNames	Rep1	Rep2	Rep3	Rep4	Rep5	Rep6	Rep1	Rep2	Rep3	Rep4	Rep5	Rep6	Rep1	Rep2	Rep3	Rep4	Rep5	Rep6
Neg_14406	118003	0.474229	230.882	NA	-0.470384	-0.424351	-0.183519	0.444745	-0.0531922	0.0384902	0.0473064	0.0146739	-20.1704	-20.1704	-0.181986	-0.0735907	-20.1704	-20.1704	-20.1704	-20.1704	-20.1704	0.0628079
Pos_16399	866450	0.598968	384.869	NA	-21.9572	-0.304095	-21.9572	-21.9572	-0.127748	-0.434517	-21.9572	-21.9572	-21.9572	-0.514878	-21.9572	-21.9572	-21.9572	-0.354286	0.237776	-21.9572	-21.9572	-21.9572
Neg_8032	502680	0.668775	234.949	NA	-19.8358	0.032022	-19.8358	-19.8358	-19.8358	-19.8358	-19.8358	-0.0338825	-0.0484358	-0.0982734	-19.8358	-0.408403	0.0709789	-19.8358	0.577556	-19.8358	-19.8358	1.12649
Neg_172	58116.5	0.671917	113.024	NA	-22.0107	-0.797234	-22.0107	-22.0107	0.0703993	-0.0803076	-0.375309	-22.0107	-22.0107	-22.0107	-22.0107	-22.0107	-22.0107	-22.0107	-22.0107	-0.586002	-0.780636	-22.0107
Pos_1306	2.53792e+07	0.674873	129.139	NA	-21.6444	-1.41431	-0.239822	-21.6444	-21.6444	-0.974831	-0.450401	-0.132064	0.26918	-0.0258153	0.0915162	0.381343	-21.6444	-1.50326	-21.6444	-21.6444	-21.6444	-21.6444
Pos_4096	1.43442e+06	0.675037	210.158	NA	-2.1913	-1.95949	-1.50191	-1.68027	-1.80261	-2.31335	-0.896775	-1.37096	-1.27026	-1.00827	-1.41243	-0.715784	-1.90717	-1.81347	-2.16994	-2.6032	-2.13893	-2.33746
Pos_2904	1.56036e+06	0.677642	172.152	NA	-1.9301	-23.5769	-1.71585	-1.77722	-1.80318	-2.2989	-0.545918	-0.797711	-1.22866	-1.19852	-1.0595	-1.06438	-1.96949	-1.94661	-1.99926	-2.05235	-2.3462	-2.03739
Neg_348	422548	0.683462	134.065	NA	-20.0803	-0.57281	-20.0803	0.287992	-1.50654	-20.0803	-20.0803	-20.0803	-20.0803	-20.0803	-20.0803	-20.0803	-0.438172	-20.0803	1.65621	0.465237	-0.527784	-20.0803
Neg_1919	1.70778e+06	0.684405	256.059	NA	-1.96287	-2.31653	-1.91311	-22.6042	-2.72721	-1.83219	-1.85382	-2.17567	-1.79044	-1.90163	-2.10295	-1.69162	-1.95905	-2.08169	-2.50459	-2.22981	-2.16601	-1.90673
Pos_1886	122942	0.687738	145.133	NA	-2.9948	-25.0401	-2.8852	-2.19559	-2.21211	-3.6441	-2.14199	-3.19336	-3.40233	-3.81929	-3.57153	-2.3761	-25.0401	-25.0401	-2.22814	-2.85273	-2.35041	-3.61002
Pos_10830	637583	0.693313	131.118	N-Acetylputrescine	-24.2255	-3.92764	-3.71736	-3.69685	-4.04986	-24.2255	-24.2255	-24.2255	-24.2255	-24.2255	-24.2255	-3.4127	-24.2255	-3.35611	-3.87868	-24.2255	-3.78331	-24.2255
Pos_1292	389309	0.703511	129.102	NA	-2.11019	-25.7307	-2.00398	-1.14092	-0.63926	-25.7307	0.00176906	-2.54297	-2.61837	-4.08047	-2.83292	0.113758	-25.7307	-25.7307	-0.551203	-25.7307	-25.7307	-25.7307
Pos_1342	21837.8	0.723688	130.088	L-Pipecolic Acid	-3.85222	-3.52151	-3.4948	-3.97989	-3.82576	-3.71697	-3.69846	-3.3964	-3.77266	-3.46083	-3.77775	-3.8876	-3.36822	-3.40172	-4.04015	-3.53439	-4.04436	-3.6434
Pos_2783	2.84167e+06	0.724981	169.135	NA	-2.8746	-2.64826	-2.79898	-3.53388	-3.34918	-2.93499	-2.86675	-2.87575	-2.84689	-2.75469	-2.85338	-3.49964	-2.22279	-2.85288	-3.72548	-3.28968	-3.45849	-3.30295
Pos_1966	354921	0.728999	148.044	NA	-2.2012	-2.71702	-2.55037	-2.99592	-2.56854	-2.04158	-2.26514	-2.55146	-2.67395	-2.37154	-2.48587	-2.82764	-2.28338	-2.168	-2.45516	-2.45863	-2.3515	-2.18847
Pos_1369	1.46667e+07	0.741177	131.119	N-Acetylputrescine	-4.11681	-4.30079	-3.99807	-4.3876	-4.7787	-4.65375	-3.04165	-3.31889	-2.64832	-3.20973	-3.06794	-3.36484	-3.81003	-3.69013	-3.88113	-3.59393	-4.06279	-3.40423
Pos_1950	90698.6	0.746182	147.097	NA	-20.1279	-20.1279	-20.1279	-20.1279	-20.1279	-0.982417	-0.0691672	0.177313	-0.25731	-0.834952	-0.155375	-0.0497524	-20.1279	-20.1279	-20.1279	-20.1279	-20.1279	-20.1279
Pos_1242	613832	0.749974	128.072	NA	-2.10715	-2.12451	-2.02727	-2.35077	-2.20906	-2.31283	-2.32499	-2.12756	-2.11739	-2.10358	-2.1357	-2.4798	-2.29954	-2.10864	-2.42851	-2.31229	-2.13398	-2.16907
Pos_2102	225616	0.757738	152.058	Guanine	-7.56579	-7.5189	-7.78398	-7.37283	-7.12399	-7.93769	-7.39398	-6.6573	-6.36527	-6.04332	-5.96398	-5.68468	-7.53209	-7.79348	-7.71748	-7.65543	-7.16452	-8.20857
Pos_3443	5612500	0.764992	188.094	NA	1.06447	0.72408	0.83786	0.874698	0.402009	0.876549	-19.509	-19.509	-19.509	-19.509	-19.509	-19.509	1.03616	0.588312	-19.509	0.976296	0.783591	0.908219
Neg_2095	172926	0.775518	268.993	NA	-21.8925	-21.8925	-21.8925	-21.8925	0.0328417	-21.8925	-21.8925	-0.0266895	-1.65313	-1.31713	-1.16751	-21.8925	-21.8925	-21.8925	-0.139314	-21.8925	-0.330321	-21.8925
Pos_11748	186820	0.787273	216.173	NA	-21.1805	-1.75292	-21.1805	-21.1805	-1.45421	-1.33797	-21.1805	-21.1805	-1.06929	-1.06269	-0.924211	-21.1805	-21.1805	-21.1805	-21.1805	-21.1805	-1.70797	-21.1805
Pos_5237	150255	0.795479	248.961	NA	-0.388363	-20.8697	-0.915886	-20.8697	-0.931635	-0.838908	-20.8697	-0.902953	-20.8697	-0.463016	-1.68225	-20.8697	-20.8697	-20.8697	-20.8697	-20.8697	-20.8697	-20.8697
Pos_5211	110861	0.798175	247.131	NA	-0.922686	-1.43944	-21.1047	-0.990154	-21.1047	-1.22398	-1.21163	-21.1047	-21.1047	-21.1047	-21.1047	-21.1047	-21.1047	-2.32165	-1.11225	-1.58041	-1.58819	-1.52008
Pos_2680	1.15303e+06	0.799281	167.071	NA	-1.13931	-1.92298	-22.2381	-1.80967	-22.2381	-2.24766	-0.987768	-0.44372	-0.33746	-0.492754	-0.319089	-0.230431	-22.2381	-22.2381	-22.2381	-22.2381	-22.2381	-22.2381
Pos_2683	80050.9	0.800016	167.077	NA	-1.33259	-2.01035	-24.3487	-2.08853	-1.91129	-2.29576	-1.03625	-0.581104	-0.457029	-0.658797	-0.575327	-0.601706	-24.3487	-24.3487	-24.3487	-24.3487	-7.13648	-24.3487
Pos_2329	4.40417e+06	0.805404	157.135	NA	-2.41959	-2.66895	-2.64506	-2.50341	-2.50893	-2.67798	-1.87162	-2.27139	-2.14998	-2.22779	-2.07613	-2.38019	-2.87695	-2.48784	-2.42897	-2.6315	-2.59001	-2.65045
Pos_3371	2.14178e+06	0.80799	186.114	NA	-2.32708	-2.26158	-3.14836	-2.25702	-2.32015	-2.56712	-2.63699	-2.62652	-2.28584	-2.28782	-2.65432	-2.52047	-3.42799	-2.59706	-2.24138	-2.68256	-2.42427	-2.50255
Pos_1504	5.92917e+06	0.817466	137.047	Hypoxanthine	-11.9532	-11.4833	-11.807	-11.1247	-11.3937	-11.7275	-10.9385	-10.7727	-10.0882	-9.85443	-10.2505	-10.4331	-10.7473	-10.9466	-11.5288	-11.8301	-11.5574	-11.5822
Pos_6589	14987500	0.837533	298.117	NA	0.223641	0.224038	-0.454785	-0.0243591	0.0659152	-0.386204	-20.9252	-0.594867	-20.9252	-20.9252	-20.9252	-20.9252	-20.9252	-0.526807	0.15327	-0.0225934	-1.13203	-0.696845
Neg_2390	160458	0.850186	287.088	NA	-2.52003	-2.09773	-1.82393	-1.9757	-2.70251	-1.96517	-2.0456	-2.28471	-2.03783	-2.30952	-2.15534	-1.67066	-1.89565	-1.92305	-2.25681	-2.12154	-2.41155	-1.26564
Pos_12698	86887.9	0.853155	296.073	NA	-4.68035	-4.38682	-4.54247	-4.56613	-4.35804	-4.34774	-4.37178	-4.90769	-5.03504	-4.54824	-24.3498	-4.10319	-4.38448	-4.58476	-4.56625	-4.59288	-4.43382	-4.35362
Pos_15162	246023	0.859854	153.042	Xanthine	-31.9834	-31.9834	-31.9834	-31.9834	-31.9834	-12.7468	-11.6844	-11.3366	-10.4806	-9.42579	-9.7067	-10.0171	-10.9105	-12.0287	-31.9834	-31.9834	-13.1614	-31.9834
Pos_17099	91414.5	0.89411	116.108	NA	-20.5522	-20.5522	-20.5522	-0.611914	-20.5522	-20.5522	-20.5522	-1.30356	-20.5522	-20.5522	-0.859898	-0.342359	-0.710116	-20.5522	-20.5522	-0.61432	-0.333913	-0.465768
Pos_7099	93578.2	0.899006	323.091	NA	-1.57484	-1.83666	-1.48093	-1.74996	-1.48583	-1.62557	-2.88217	-4.26251	-24.8422	-24.8422	-5.85795	-5.12725	-2.09992	-2.00426	-2.71493	-2.41876	-2.47213	-2.56218
Pos_4912	445080	0.902975	238.096	NA	-21.5394	-21.5394	-2.09186	-21.5394	-1.77418	-1.57988	-0.65659	-1.20916	-0.936612	-1.77058	-21.5394	-0.438045	-21.5394	-21.5394	-21.5394	-21.5394	-21.5394	-21.5394
Neg_2137	855709	0.914603	270.976	NA	-3.33649	-3.36913	-3.76079	-4.12773	-4.24296	-3.56594	-3.32164	-3.9511	-3.53743	-3.31505	-3.52391	-4.20348	-4.74866	-3.8206	-3.54403	-3.11502	-4.01244	-3.97992
Pos_3215	3.10833e+06	0.93629	182.083	L-Tyrosine	-4.41342	-24.3704	-2.37783	-4.75308	-3.85525	-3.99153	-2.84442	-3.35427	-3.27038	-2.57643	-2.25935	-2.28952	-3.27201	-2.81714	-4.21935	-4.4779	-3.84554	-4.40235
Pos_11423	633304	1.00179	186.151	NA	-0.697698	-1.5275	0.703254	-0.21037	-0.536264	-0.854339	-0.296543	-18.1025	-18.1025	-18.1025	-18.1025	0.231096	-18.1025	-18.1025	-18.1025	0.0120309	-18.1025	-18.1025
Pos_1385	1.96163e+06	1.00408	132.103	Norleucine|L-Isoleucine|Leucine	-5.80247	-5.52681	-4.53666	-6.16989	-5.43828	-6.33852	-5.20579	-4.99501	-5.12908	-4.31287	-4.04818	-4.14786	-6.19176	-5.70235	-6.04272	-5.96881	-6.05997	-6.404
Pos_142	28144.9	1.02138	89.061	NA	-22.2065	-22.2065	-22.2065	-22.2065	-6.10068	-22.2065	-5.13309	-22.2065	-22.2065	-22.2065	-4.20047	-22.2065	-22.2065	0.294501	-1.13868	-1.55641	-0.940688	-0.876772
Neg_8533	162226	1.11443	495.183	NA	-0.0313679	0.0805213	-22.0856	-0.366064	-22.0856	-22.0856	-22.0856	-22.0856	-22.0856	-22.0856	-22.0856	-22.0856	0.308414	-22.0856	-22.0856	-0.0274949	0.110076	-22.0856
Pos_1190	151010	1.15803	127.052	Thymine	-1.90898	-2.01959	-1.76409	-2.39315	-1.78119	-1.89237	-2.14676	-29.2731	-29.2731	-2.24876	-2.40194	-2.12477	-2.93213	-3.82582	-2.94491	-3.29712	-3.05612	-2.92367
Pos_1238	237667	1.16003	128.055	NA	-2.37599	-2.59467	-2.18692	-3.18119	-2.49055	-2.13424	-3.40687	-24.6738	-24.6738	-3.23882	-3.43499	-2.85897	-4.40003	-24.6738	-3.68397	-4.27454	-4.10445	-3.33023
Neg_274	64875000	1.16233	126.039	NA	-1.87441	-2.09995	-1.93854	-2.21589	-1.82924	-2.20054	-2.48446	-2.55118	-2.60952	-2.35585	-2.51374	-2.07786	-22.5494	-2.63133	-22.5494	-3.13906	-3.10603	-2.92394
Neg_264	68383	1.16253	125.035	NA	-1.86548	-1.98694	-1.89262	-2.10893	-1.78701	-1.94847	-2.04665	-2.31375	-2.27753	-2.32603	-2.32603	-2.04665	-2.97607	-2.61411	-2.70492	-2.99519	-3.02574	-2.99438
Pos_1468	2.67637e+06	1.1641	136.063	NA	-2.50974	-0.495806	-24.6793	-1.35889	-24.6793	-1.07181	-24.6793	-24.6793	-24.6793	-24.6793	-24.6793	-24.6793	-24.6793	-0.893227	-0.865423	-0.43691	-24.6793	-0.448007
Neg_6935	48875000	1.3012	397.036	NA	0.0544456	-0.417612	-0.134535	-19.8021	0.0507693	-19.8021	-19.8021	-19.8021	-19.8021	-19.8021	-19.8021	-19.8021	0.294211	-0.121594	-0.145608	-19.8021	-0.270923	-0.201654
Pos_6955	6.57083e+06	1.39684	316.186	NA	-19.9454	-19.9454	-19.9454	-19.9454	-19.9454	-19.9454	0.182483	0.124248	0.227996	0.0509721	-19.9454	0.327251	-19.9454	-19.9454	-0.120444	-19.9454	-0.0764738	-19.9454
Neg_1838	2.13804e+06	1.42506	250.994	NA	-0.493059	0.0116666	-0.0829843	-20.2295	-0.223541	-20.2295	-0.0123886	-0.206518	-0.0104604	-0.284574	-20.2295	-0.0809087	-20.2295	-20.2295	-20.2295	-20.2295	-20.2295	-20.2295
Pos_2634	5.56817e+06	1.43186	166.061	NA	-3.53232	-3.51976	-3.57373	-4.11638	-3.54023	-3.68316	-2.75442	-3.01606	-2.88117	-3.13251	-3.07381	-2.5538	-3.35048	-3.15588	-3.30298	-3.10602	-3.59097	-3.17079
Pos_7516	327806	1.43251	345.213	NA	-18.3282	-18.3282	-18.3282	-18.3282	-18.3282	-18.3282	1.64966	1.24134	1.10247	1.51127	1.43798	1.58553	0.879095	0.428043	-0.0973825	0.404376	0.261955	0.107218
Pos_15833	2.00208e+07	1.47672	253.118	NA	-20.3539	-20.3539	-20.3539	-20.3539	-20.3539	-20.3539	-1.10533	-0.483206	-0.0686893	0.490931	0.257049	0.340427	-20.3539	-20.3539	-20.3539	-1.74338	-20.3539	-20.3539
Pos_2575	6.68333e+06	1.54817	164.093	NA	-5.39995	-5.83139	-5.27405	-6.04	-5.46714	-5.45864	-3.96718	-4.42423	-4.17217	-3.98642	-4.15031	-3.91097	-4.96217	-4.97096	-5.14122	-5.30202	-5.35813	-5.17865
Pos_2615	2.32339e+06	1.55194	165.096	NA	-25.1716	-25.1716	-25.1716	-25.1716	-25.1716	-25.1716	-5.23051	-5.51113	-5.24447	-4.92918	-5.25741	-4.95838	-25.1716	-25.1716	-25.1716	-25.1716	-25.1716	-25.1716
Pos_1337	9.87917e+06	1.68821	130.086	NA	-3.95136	-4.50803	-4.13913	-4.8815	-4.4859	-4.85163	-4.08037	-4.77924	-4.83927	-4.75146	-5.13607	-4.49758	-2.60096	-2.35074	-2.45553	-2.56854	-3.21156	-3.01381
Pos_981	483970	1.766	121.084	NA	-2.28624	-2.4913	-1.99319	-2.87848	-2.4134	-2.65205	-3.03233	-1.58537	-1.47742	-1.39862	-1.47347	-2.0354	-2.56773	-2.1634	-1.63889	-2.53256	-2.13505	-2.7195
Pos_960	2.6867e+06	1.79921	120.081	NA	-3.92112	-3.96085	-3.03814	-4.46147	-3.88944	-4.04648	-3.22148	-2.54893	-2.44893	-1.86606	-2.07238	-1.83179	-3.63632	-3.63569	-3.35105	-3.55006	-3.74502	-4.19591
Neg_674	9.08333e+08	1.81317	164.072	NA	-4.4011	-20.6138	-3.1799	-20.6138	-20.6138	-20.6138	-3.65069	-3.2461	-3.20738	-2.3617	-2.39989	-1.93767	-3.46004	-3.81099	-3.45227	-3.99091	-20.6138	-20.6138
Pos_11444	4.24583e+08	1.95619	189.106	NA	0.0752937	0.0847623	0.0619295	-20.6296	-0.0620121	-20.6296	-0.104429	-20.6296	-20.6296	-20.6296	-20.6296	-20.6296	-0.0695382	-0.142873	-0.0404004	-0.206505	-0.355476	-0.291568
Pos_8299	182832	2.32481	398.141	NA	-20.6094	-1.14087	-0.982723	-1.19351	-20.6094	-20.6094	-20.6094	-1.24075	-0.827809	-0.716108	-0.72207	-20.6094	-20.6094	-20.6094	-20.6094	-20.6094	-1.28855	-20.6094
Pos_4897	134008	2.3582	237.123	NA	-21.5867	-21.5867	-21.5867	-21.5867	-21.5867	-21.5867	-0.454809	-0.767032	-21.5867	0.380009	-21.5867	0.477044	-1.91241	-2.4288	-1.6043	-21.5867	-3.37034	-21.5867
Neg_3759	407164	2.37414	393.037	NA	-1.85673	-1.89077	-1.50872	-2.06203	-1.88678	-2.44179	-2.1027	-2.2266	-2.09913	-2.27979	-2.32257	-1.83006	-2.26167	-2.46209	-2.61719	-2.73547	-2.7865	-2.61303
Pos_1792	153751	2.42559	143.09	NA	-6.36563	-9.17726	-8.64674	-9.76543	-9.45617	-9.7915	-6.27455	-9.13912	-9.94727	-9.94097	-10.1506	-9.38296	-3.22804	-2.62858	-2.65773	-2.51088	-3.54451	-3.10251
Pos_1726	4.22917e+08	2.42651	142.086	NA	-5.93763	-8.71371	-9.20287	-10.3181	-9.75083	-9.17047	-5.78406	-8.79801	-9.9622	-10.2352	-9.84208	-9.43904	-3.04475	-2.45277	-2.52456	-2.39331	-3.2485	-2.88503
Pos_124	276244	2.42801	88.076	NA	-5.5975	-28.8645	-28.8645	-28.8645	-28.8645	-28.8645	-5.66352	-28.8645	-28.8645	-28.8645	-28.8645	-28.8645	-3.01409	-2.47352	-2.53635	-2.43311	-3.26053	-2.87767
Pos_7838	77860.1	2.4288	367.113	NA	-23.3308	-2.99535	-2.48947	-23.3308	-2.67744	-2.78322	-2.74857	-2.91954	-23.3308	-2.70281	-2.73534	-2.81458	-2.88551	-2.91843	-2.49536	-2.75019	-3.26792	-2.83311
Neg_3240	3.09208e+07	2.43228	347.088	NA	-3.03743	-1.93748	-2.29168	-2.42287	-2.48939	-2.78995	-1.78706	-2.74316	-2.97038	-2.39365	-2.59828	-2.62697	-1.51837	-2.56756	-2.04546	-2.31205	-2.837	-2.77832
Neg_545	174902	2.44348	153.019	NA	-7.24983	-7.67351	-7.07624	-7.92803	-7.05105	-27.1592	-7.40506	-7.02473	-7.15993	-7.1285	-6.79332	-6.94907	-27.1592	-6.95831	-27.1592	-7.1632	-7.37319	-6.72012
Neg_2120	4.24114e+06	2.4865	270.062	NA	-17.7365	-0.991061	-17.7365	-17.7365	-0.924584	-17.7365	-0.553776	-17.7365	-17.7365	-17.7365	-17.7365	-17.7365	-0.201537	-0.264291	-1.00441	-1.45858	-17.7365	-0.743589
Pos_15831	3450000	2.4964	253.118	NA	-20.8021	-20.8021	-20.8021	-20.8021	-20.8021	-20.8021	0.0141745	0.0441521	0.413343	1.1284	0.747629	0.973509	-20.8021	-20.8021	-20.8021	-1.30591	-20.8021	-20.8021
Pos_6460	114575	2.52043	293.699	NA	-0.0432237	-0.216861	0.206523	-0.0910977	-0.313068	-0.257294	-22.2668	-22.2668	-22.2668	-22.2668	-22.2668	-22.2668	-0.646244	-0.898155	-1.32973	-1.03243	-1.41675	-0.983617
Pos_6476	3175000	2.54281	294.144	NA	-19.9039	-19.9039	-19.9039	-19.9039	-2.00093	-19.9039	1.32337	1.42323	1.39751	1.96214	1.83474	1.90579	-0.191475	-0.222449	0.0246894	-0.063471	-0.552016	-0.979049
Pos_1843	40000000	2.5454	144.102	NA	-25.3379	-25.3379	-25.3379	-4.90842	-5.11933	-5.50674	-4.32646	-4.88301	-25.3379	-5.21532	-5.71667	-25.3379	-2.75048	-2.53991	-2.47987	-2.8035	-3.41075	-3.21903
Pos_9635	2.73479e+06	2.55597	538.777	NA	0.0543263	-0.340829	-20.5209	-0.274663	-20.5209	-0.0552382	-0.759335	-20.5209	-20.5209	-20.5209	-20.5209	-20.5209	-20.5209	-0.493269	-0.397339	-0.491514	-20.5209	-0.410191
Pos_17312	5.90417e+07	2.56506	163.06	NA	-21.3975	-21.3975	-21.3975	-21.3975	-21.3975	-21.3975	-0.679236	-0.289996	-0.667305	-0.619719	-0.518406	-21.3975	0.24859	-21.3975	-0.900445	-21.3975	-21.3975	-21.3975
Pos_7115	3.77917e+06	2.58104	324.155	NA	-1.87808	-1.72757	-1.96093	-2.03671	-1.72617	-1.64027	-1.91975	-2.052	-1.71368	-1.23304	-1.47302	-1.32171	-2.31824	-1.84383	-1.99207	-1.7322	-2.03341	-2.25961
Pos_11621	4012500	2.61491	206.1	NA	-20.5262	-0.140846	-0.0517768	-20.5262	-0.533498	-20.5262	-0.533215	-20.5262	-0.711021	-0.298983	-0.521643	-20.5262	-20.5262	-1.22896	-20.5262	-20.5262	-20.5262	-20.5262
Pos_3957	494704	2.61631	205.097	L-Tryptophan|D-Tryptophan	-0.925654	-0.414338	0.327017	-0.314457	-0.261783	-1.07521	-0.911553	-0.754076	-0.280448	-0.109015	-0.242262	-0.50621	-2.17833	-1.63249	-2.2873	-2.74776	-2.48229	-2.54052
Neg_6805	2.13637e+06	2.6342	369.214	NA	-19.7288	-19.7288	-19.7288	-19.7288	-19.7288	-19.7288	-0.0830852	-0.0129001	-0.019844	0.054751	-19.7288	0.392267	0.163214	-0.0198081	0.353235	0.0183402	-19.7288	-19.7288
Pos_6689	3.07416e+06	2.64387	302.207	NA	-0.879892	-19.8371	-19.8371	-0.745941	-19.8371	-0.58537	-0.376555	0.0313753	-0.299305	-0.00545518	0.337906	0.545621	-19.8371	-19.8371	-19.8371	-19.8371	-19.8371	-19.8371
Pos_4710	1.25127e+06	2.66264	231.018	NA	-0.787653	-0.618782	0.449264	-0.512639	-20.5913	-0.317795	-20.5913	-20.5913	-1.26483	-20.5913	-20.5913	-20.5913	0.276082	-20.5913	-20.5913	-1.13149	-20.5913	-20.5913
Pos_10673	2.16875e+06	2.67235	115.964	NA	-0.0377312	0.163504	0.243648	-22.5945	0.136343	-22.5945	-22.5945	-22.5945	-22.5945	-22.5945	-22.5945	-22.5945	-22.5945	0.290431	-22.5945	-22.5945	-22.5945	-22.5945
Neg_1510	1.97743e+06	2.67477	230.103	NA	-19.1486	-19.1486	-19.1486	-19.1486	-19.1486	-19.1486	-0.039824	-19.1486	-1.48921	-19.1486	-0.98501	-0.800958	-0.0245268	-2.04708	-0.891055	-19.1486	-19.1486	-19.1486
Pos_5652	74610.2	2.70618	263.076	NA	0.573832	-22.2681	0.625169	-0.0140437	0.0770389	0.60303	-22.2681	-22.2681	-22.2681	-22.2681	-22.2681	-22.2681	0.272704	0.331306	0.339128	-22.2681	0.0812378	-22.2681
Neg_3961	87840.3	2.75532	419.149	NA	0.0322848	-0.206071	0.0188339	-0.138583	-0.0475847	-0.095521	-0.345193	-19.6106	-19.6106	-19.6106	-19.6106	-19.6106	-0.0376202	0.0403351	-0.141749	-0.00311906	-0.0899958	-0.134619
Pos_18218	1.27409e+06	2.80597	329.149	NA	-20.7381	-20.7381	-20.7381	-20.7381	-20.7381	-20.7381	-2.18417	-2.18474	-1.66626	-1.15679	-1.39923	-1.0186	-20.7381	-20.7381	-1.62668	-20.7381	-20.7381	-20.7381
Neg_46	2.42585e+06	2.85652	93.034	NA	-25.8213	-8.45131	-7.90226	-8.45596	-9.19895	-25.8213	-8.16392	-25.8213	-8.75633	-8.24182	-8.34715	-8.28276	-8.30606	-8.2684	-8.02798	-25.8213	-25.8213	-7.93572
Neg_3247	556580	2.88374	348.133	NA	-20.519	-20.519	-20.519	-20.519	-20.519	-20.519	0.0851001	-20.519	-0.282283	-0.0825546	-0.643196	-0.160834	-0.288035	-0.597452	-1.00154	-0.803304	-0.960761	-0.818758
Pos_666	1.78968e+06	2.93473	111.984	NA	-0.115739	-0.34694	-20.7909	-0.372281	-20.7909	-20.7909	-20.7909	-20.7909	-0.666066	-20.7909	-20.7909	-20.7909	-20.7909	-0.164697	-0.165067	-20.7909	-20.7909	-20.7909
Pos_671	426544	2.93711	112.018	NA	-0.127548	-0.199477	-22.8507	-22.8507	-0.398528	-22.8507	-22.8507	-22.8507	-22.8507	-22.8507	-22.8507	-0.841421	-0.275807	-0.0972996	-0.0551451	-22.8507	-22.8507	-22.8507
Neg_1811	157982	2.94309	248.902	NA	-1.7247	-1.67365	-1.39912	-2.06419	-1.33736	-1.91549	-1.37861	-2.1315	-2.14095	-1.84703	-2.33856	-1.66608	-1.90331	-1.98927	-2.17323	-2.59808	-2.30119	-2.05653
Pos_7226	3.04285e+06	2.98726	329.149	NA	-21.0364	-21.0364	-21.0364	-21.0364	-21.0364	-21.0364	0.248322	0.187698	0.450037	0.989054	0.832304	1.09219	-21.0364	-21.0364	-1.97364	-21.0364	-21.0364	-21.0364
Pos_6127	314943	3.00305	279.17	NA	-1.88211	-1.99945	-2.09294	-1.96694	-1.73728	-1.35875	-1.852	-2.24801	-2.25516	-1.75327	-2.30175	-1.99944	-2.02675	-1.95629	-1.82478	-1.78538	-2.61952	-2.33578
Pos_11953	304788	3.11617	234.05	NA	-19.3833	-19.3833	-0.0123236	-0.0935737	0.085864	-19.3833	-19.3833	-19.3833	-19.3833	-19.3833	-19.3833	-19.3833	0.708467	-19.3833	0.292044	0.0811941	-19.3833	-19.3833
Pos_8251	633148	3.14345	394.194	NA	-0.378739	-0.421239	-0.289241	-0.572607	-0.180208	-0.260524	0.0197301	-20.0306	-0.310701	-20.0306	-20.0306	-0.790845	-20.0306	-20.0306	-20.0306	-20.0306	-20.0306	0.0088833
Neg_2774	1.14202e+06	3.21639	312.122	NA	-21.1054	-1.70523	-1.53912	-1.76547	-1.54643	-1.83152	-21.1054	-21.1054	-21.1054	-21.1054	-21.1054	-21.1054	-21.1054	-21.1054	-21.1054	-21.1054	-21.1054	-1.7659
Pos_5465	225505	3.77733	257.094	NA	-1.47547	-2.65289	-2.46056	-2.55865	-2.27064	-0.879831	-0.376685	-22.4277	-22.4277	-3.17661	-22.4277	-2.2256	-2.61611	-1.90976	-2.10011	-1.84435	-2.13928	-1.73185
Neg_441	191608	3.84216	144.045	NA	-2.10128	-2.35314	-1.72776	-2.3951	-2.02785	-2.17754	-1.90271	-2.43235	-2.31306	-2.29996	-2.39819	-2.10961	-1.96964	-1.88104	-1.85438	-2.15726	-2.07317	-1.73657
Neg_897	581677	3.9747	185.118	NA	-1.86782	-2.00711	-1.49879	-2.02578	-1.75535	-1.8969	-1.92687	-2.36789	-2.58328	-2.11979	-2.38968	-2.22667	-2.04143	-1.97766	-2.2766	-2.28481	-2.4937	-2.15058
Pos_4919	16169.3	3.98232	238.14	NA	-2.11517	-2.14688	0.1329	-2.23877	-2.16173	-2.25731	-1.95381	-2.16837	-2.41918	-2.2447	-2.26454	-2.0114	-0.525915	-1.54803	-1.96351	-1.72369	-1.76133	-0.88633
Neg_1534	564160	4.03091	231.16	NA	-2.62055	-2.97959	-2.6951	-3.16182	-2.62621	-2.60745	-3.9102	-4.73817	-4.94756	-5.218	-4.71666	-3.68714	-4.0386	-3.49419	-3.83441	-4.00437	-3.70346	-3.52989
Neg_415	505099	4.1356	139.113	NA	-2.34933	-2.76266	-2.49288	-3.01822	-2.49007	-2.38653	-2.96309	-3.62988	-3.93972	-3.51611	-3.46955	-3.0332	-2.88323	-3.0156	-3.18733	-3.19955	-3.35616	-3.09507
Pos_6366	455465	4.19331	289.104	NA	0.00327021	-0.280332	-0.0120277	-19.8422	0.133251	-19.8422	0.348778	-0.210484	-0.378339	-19.8422	-19.8422	-0.0985056	0.112334	-19.8422	-19.8422	-19.8422	-19.8422	-19.8422
Neg_1477	81921.9	4.35261	228.16	NA	-2.70752	-2.54411	0.399993	-2.60823	-22.2612	-2.84091	-1.95172	-2.73866	-2.60237	-2.52325	-2.56876	-2.52843	-0.760696	-1.76269	-2.38004	-2.30356	-2.27816	-2.40767
Pos_4185	93992.3	4.35327	212.164	NA	-2.3724	-2.18115	0.409771	-2.57057	-22.4082	-2.09464	-1.68198	-2.33571	-2.36151	-2.67313	-2.35018	-2.48564	-0.854722	-1.42135	-2.02002	-22.4082	-2.02957	-1.81948
Pos_5328	504641	4.35347	252.156	NA	-22.4718	-22.4718	0.108074	-3.11852	-22.4718	-3.25524	-2.47798	-2.93033	-2.99787	-22.4718	-22.4718	-2.95669	-1.0937	-2.13317	-3.34416	-2.57483	-2.69982	-2.82272
Pos_38410	98103.2	4.51298	347.064	NA	-19.7445	-19.7445	-0.0802358	-19.7445	-19.7445	-19.7445	-0.238426	-19.7445	-19.7445	-0.107209	-19.7445	-19.7445	-0.0700046	0.0330295	0.0928387	-0.176583	-0.114972	-0.186239
Pos_4557	199125	4.70491	226.179	NA	-2.21891	-2.63707	1.48942	-2.39521	-2.31091	-2.24097	-1.78749	-1.99701	-2.40814	-2.40469	-2.48636	-2.24096	-0.148941	-1.42138	-2.34201	-2.12751	-1.99808	-2.2145
Pos_5112	181422	4.70585	244.19	NA	-2.48932	-2.40796	1.48648	-2.3418	-2.35044	-2.33427	-2.03163	-1.87003	-2.31417	-2.34699	-2.41946	-2.27781	-0.18029	-1.30842	-2.32321	-2.17145	-2.07001	-2.3589
Neg_1693	93664.5	4.70637	242.176	NA	-2.07697	-2.22038	1.57536	-2.36374	-2.05592	-2.24578	-1.72023	-1.89476	-2.21422	-2.2818	-2.37878	-1.94855	-0.0581849	-1.2704	-2.02964	-2.04907	-1.90034	-2.06034
Pos_4576	756389	4.88623	227.124	NA	-22.0243	-22.0243	0.0165203	-22.0243	-22.0243	-1.12085	-22.0243	-22.0243	-22.0243	-0.727119	-22.0243	-22.0243	-0.169369	-0.115241	0.109497	-0.249654	-0.610298	-0.0822547
Neg_1533	100961	4.93926	231.16	NA	-5.57601	-5.71275	-5.47106	-5.70286	-5.5392	-5.63541	-5.65603	-6.05861	-6.01635	-5.91945	-6.00876	-5.79998	-5.75366	-5.923	-5.84174	-5.98836	-6.10452	-5.88363
Pos_17829	3.00786e+06	4.94404	253.083	NA	-19.5705	-19.5705	0.00974705	-19.5705	-19.5705	-19.5705	-0.972505	-19.5705	-19.5705	-0.598965	-19.5705	-0.445653	-0.365668	-0.671405	-1.13306	-0.443137	-19.5705	-1.4891
Neg_933	1.19255e+06	5.19817	187.134	NA	-24.8896	-24.8896	-5.27028	-24.8896	-24.8896	-5.72305	-3.83149	-4.06383	-3.1002	-2.05543	-2.0845	-1.88096	-4.88776	-4.98441	-5.19325	-5.36229	-5.18016	-5.26813
Neg_1461	215068	5.24979	227.165	NA	-1.837	-2.00684	-1.81891	-2.07512	-2.01108	-1.86395	-3.3427	-3.69076	-4.07131	-3.9816	-3.83119	-3.29621	-2.63904	-2.82716	-2.98893	-3.01506	-2.9525	-3.04542
Pos_6173	32910	5.34938	281.078	NA	-19.6439	-4.04727	-3.10347	-19.6439	-2.96287	-4.13729	-3.59587	-2.43336	-19.6439	-19.6439	-19.6439	-19.6439	-1.94359	-1.71039	-1.20397	-2.03671	-2.85557	-1.66504
Pos_4761	1.05501e+06	5.4233	232.169	NA	-4.53877	-5.59912	-24.8589	-24.8589	-24.8589	-5.49314	-4.6701	-24.8589	-5.59141	-24.8589	-24.8589	-24.8589	-1.59806	-1.23971	-1.01993	-1.00238	-0.903299	-0.580153
Pos_5332	107104	5.48006	252.156	NA	-17.3029	-17.3029	-17.3029	-17.3029	-17.3029	-0.193523	0.779066	-17.3029	-0.182738	-17.3029	-17.3029	1.04806	-17.3029	-17.3029	-17.3029	1.02385	0.639046	2.39489
Neg_2728	159969	5.95242	308.12	NA	-19.7907	-19.7907	0.985849	-19.7907	-0.23451	-19.7907	0.0203446	-19.7907	-19.7907	-19.7907	-19.7907	-19.7907	0.862809	0.445262	0.218986	-19.7907	-19.7907	-19.7907
Neg_2914	1.958e+06	7.81387	321.174	NA	-0.203241	-0.0292119	-0.0423873	-0.138146	-0.0226691	0.0286322	-0.977682	-1.41164	-2.45859	-3.30988	-2.99118	-2.56868	0.0902952	-0.195862	-0.248329	-0.210659	-0.497689	-0.0161558
Neg_6911	150460	7.81552	389.161	NA	-21.2304	-21.2304	0.437638	0.0738251	-0.192796	0.204065	-21.2304	-21.2304	-21.2304	-21.2304	-21.2304	-21.2304	0.395282	-0.300444	0.15685	-0.0117064	-0.317099	-0.0494969
Neg_3136	123024	8.4697	338.155	NA	-0.31844	-0.0366995	0.0423922	-0.250075	-0.051535	-0.543032	-0.836712	-20.7217	-20.7217	-20.7217	-20.7217	-20.7217	-0.185384	-20.7217	-0.679094	-20.7217	-20.7217	-0.167177
