# Supplementary material for: Cross-feeding niches among commensal leaf bacteria are shaped by the interaction of strain-level diversity and resource availability
Source: ISME J. 2022 Jun 29;16(9):2280–9. doi: 10.1038/s41396-022-01271-2 (PMC9381498; doi:10.1038/s41396-022-01271-2)
Supplement: Supplementary file 7 — Supplementary Table 11 [file 41396_2022_1271_MOESM7_ESM.xlsx]

## Sheet: M3vsM5M6
CHROM	POS	TYPE	REF	ALT	EVIDENCE	FTYPE	STRAND	NT_POS	AA_POS	EFFECT	LOCUS_TAG	GENE	Product
76814	NZ_CP014947.1	4905360	ins	A	AATG	AATG:12 A:0	CDS	-	753/759	251/252	conservative_inframe_insertion c.753_754insCAT p.Lys251_Ser252insHis	AYO71_RS21940		CHAD domain-containing protein
20021	NZ_CP014947.1	1392927	ins	C	CGGATTGGTT	CGGATTGGTT:23 C:2	CDS	-	275/1566	92/521	disruptive_inframe_insertion c.275_276insAACCAATCC p.Pro92_Thr93insThrAsnPro	AYO71_RS06070		hypothetical protein
58546	NZ_CP014947.1	3825497	complex	GCG	TCC	TCC:12 GCG:0	CDS	+	127/336	43/111	missense_variant c.127_129delGCGinsTCC p.Ala43Ser	AYO71_RS17110		hypothetical protein
39322	NZ_CP014947.1	2626790	complex	ATTGGTACAGGTT	GTTTTTGCAAGTA	GTTTTTGCAAGTA:8 ATTGGTACAGGTT:0	CDS	-	1338/4857	442/1618	missense_variant c.1326_1338delAACCTGTACCAATinsTACTTGCAAAAAC p.LysThrCysThr442AsnThrCysLys	AYO71_RS11695		type IV secretion protein Rhs
54966	NZ_CP014947.1	3586403	snp	A	G	G:12 A:0	CDS	+	1372/2343	458/780	missense_variant c.1372A>G p.Ile458Val	AYO71_RS16050		acyl-homoserine lactone acylase subunit beta
54967	NZ_CP014947.1	3586411	complex	TCAA	GCAC	GCAC:10 TCAA:0	CDS	+	1380/2343	460/780	missense_variant c.1380_1383delTCAAinsGCAC p.Gln461His	AYO71_RS16050		acyl-homoserine lactone acylase subunit beta
82656	NZ_CP014947.1	5328049	complex	CCTGA	ACTCT	ACTCT:12 CCTGA:0	CDS	+	15/1125	5/374	missense_variant c.15_19delCCTGAinsACTCT p.HisLeuThr5GlnLeuSer	AYO71_RS23920	gcvT	glycine cleavage system aminomethyltransferase T
64274	NZ_CP014947.1	4131367	complex	CGA	TGG	TGG:10 CGA:0	CDS	+	195/339	65/112	missense_variant c.195_197delCGAinsTGG p.Asp66Gly	AYO71_RS18345		hypothetical protein
54033	NZ_CP014947.1	3543462	complex	CTTCAGATGT	TTTAACGTGC	TTTAACGTGC:10 CTTCAGATGT:0	CDS	-	222/249	71/82	missense_variant c.213_222delACATCTGAAGinsGCACGTTAAA p.Leu73Val	AYO71_RS15895		hypothetical protein
41307	NZ_CP014947.1	2733079	complex	TGCC	CTCG	CTCG:10 TGCC:0	CDS	+	228/1023	76/340	missense_variant c.228_231delTGCCinsCTCG p.Ala77Ser	AYO71_RS12125		AraC family transcriptional regulator
54032	NZ_CP014947.1	3543448	snp	T	C	C:11 T:0	CDS	-	236/249	79/82	missense_variant c.236A>G p.Asp79Gly	AYO71_RS15895		hypothetical protein
63937	NZ_CP014947.1	4116258	complex	TGAGGACG	CGAAGACA	CGAAGACA:11 TGAGGACG:0	CDS	-	260/405	85/134	missense_variant c.253_260delCGTCCTCAinsTGTCTTCG p.ArgProGln85CysLeuArg	AYO71_RS18275		hypothetical protein
83747	NZ_CP014947.1	5404787	snp	T	C	C:11 T:0	CDS	+	2657/4482	886/1493	missense_variant c.2657T>C p.Val886Ala	AYO71_RS24235		toxin
63936	NZ_CP014947.1	4116249	complex	AGTT	GGTG	GGTG:11 AGTT:0	CDS	-	269/405	89/134	missense_variant c.266_269delAACTinsCACC p.GlnLeu89ProPro	AYO71_RS18275		hypothetical protein
38521	NZ_CP014947.1	2571208	complex	TCAGC	ACAGA	ACAGA:11 TCAGC:0	CDS	-	379/1314	125/437	missense_variant c.375_379delGCTGAinsTCTGT p.Ile127Phe	AYO71_RS11425		membrane protein
52871	NZ_CP014947.1	3439541	complex	CTCCGGG	ATCAGAT	ATCAGAT:10 CTCCGGG:0	CDS	+	386/1221	129/406	missense_variant c.386_392delCTCCGGGinsATCAGAT p.ThrProGly129AsnGlnIle	AYO71_RS15370		hypothetical protein
96469	NZ_CP014947.1	6214214	snp	A	G	G:10 A:0	CDS	+	38/279	13/92	missense_variant c.38A>G p.Asn13Ser	AYO71_RS28000		transcriptional regulator
35633	NZ_CP014947.1	2382404	snp	T	C	C:16 T:0	CDS	+	416/1449	139/482	missense_variant c.416T>C p.Ile139Thr	AYO71_RS10540		flagellar hook protein FliD
82655	NZ_CP014947.1	5328038	snp	A	T	T:11 A:0	CDS	+	4/1125	2/374	missense_variant c.4A>T p.Thr2Ser	AYO71_RS23920	gcvT	glycine cleavage system aminomethyltransferase T
54923	NZ_CP014947.1	3585541	complex	TCTGA	CCTGT	CCTGT:10 TCTGA:0	CDS	+	510/2343	170/780	missense_variant c.510_514delTCTGAinsCCTGT p.Met172Leu	AYO71_RS16050		acyl-homoserine lactone acylase subunit beta
76815	NZ_CP014947.1	4905370	complex	CGTAG	GGTCA	GGTCA:12 CGTAG:0	CDS	-	744/759	247/252	missense_variant c.740_744delCTACGinsTGACC p.Ala247Val	AYO71_RS21940		CHAD domain-containing protein
24419	NZ_CP014947.1	1671344	snp	T	A	A:10 T:0	CDS	+	901/912	301/303	missense_variant c.901T>A p.Tyr301Asn	AYO71_RS07285		serine/threonine protein kinase
12375	NZ_CP014947.1	926358	snp	T	C	C:16 T:0	CDS	-	1/300	1999-01-01	initiator_codon_variant c.1A>G p.Met1?	AYO71_RS04125		toxin HigB-2
50150	NZ_CP014947.1	3276217	complex	ATGA	GTTG	GTTG:15 ATGA:0	CDS	-	1059/1194	352/397	missense_variant c.1056_1059delTCATinsCAAC p.His353Asn	AYO71_RS14645		histidine kinase
68246	NZ_CP014947.1	4361377	complex	GACC	CTCG	CTCG:43 GACC:0	CDS	+	1098/1656	366/551	missense_variant c.1098_1101delGACCinsCTCG p.Thr367Ser	AYO71_RS19415		diguanylate cyclase
5062	NZ_CP014947.1	327955	complex	ATG	TCC	TCC:12 ATG:0	CDS	+	1288/1368	430/455	missense_variant c.1288_1290delATGinsTCC p.Met430Ser	AYO71_RS01465		porin
5063	NZ_CP014947.1	327965	complex	ACGACATCCCA	CCGATATCGCC	CCGATATCGCC:13 ACGACATCCCA:0	CDS	+	1298/1368	433/455	missense_variant c.1298_1308delACGACATCCCAinsCCGATATCGCC p.AsnAspIlePro433ThrAspIleAla	AYO71_RS01465		porin
23225	NZ_CP014947.1	1589321	complex	CAGAAAGCCG	GACGAACCCA	GACGAACCCA:10 CAGAAAGCCG:0	CDS	-	141/1419	44/472	missense_variant c.132_141delCGGCTTTCTGinsTGGGTTCGTC p.Leu47Val	AYO71_RS06880		porin
23223	NZ_CP014947.1	1589299	complex	ATCCAGTA	TACCGGTG	TACCGGTG:10 ATCCAGTA:0	CDS	-	163/1419	52/472	missense_variant c.156_163delTACTGGATinsCACCGGTA p.Ser55Thr	AYO71_RS06880		porin
19973	NZ_CP014947.1	1388543	snp	A	T	T:12 A:0	CDS	+	158/459	53/152	missense_variant c.158A>T p.Gln53Leu	AYO71_RS06055		hypothetical protein
96670	NZ_CP014947.1	6234866	complex	TGGCGAT	GAACGGC	GAACGGC:9 TGGCGAT:0	CDS	+	1647/1704	549/567	missense_variant c.1647_1653delTGGCGATinsGAACGGC p.GlyAsp550AsnGly	AYO71_RS28085		choline dehydrogenase
86395	NZ_CP014947.1	5595105	complex	CCGCC	TCGCT	TCGCT:12 CCGCC:0	CDS	-	210/231	69/76	missense_variant c.206_210delGGCGGinsAGCGA p.Gly69Glu	AYO71_RS25055		transposase
10505	NZ_CP014947.1	803272	snp	G	A	A:72 G:7	CDS	-	2195/16239	732/5412	missense_variant c.2195C>T p.Ala732Val	AYO71_RS03610		large adhesive protein
64654	NZ_CP014947.1	4168207	complex	GAACCGGTCGAA	AAAGCGCTCATG	AAAGCGCTCATG:12 GAACCGGTCGAA:0	CDS	-	252/462	81/153	missense_variant c.241_252delTTCGACCGGTTCinsCATGAGCGCTTT p.PheAsp81HisGlu	AYO71_RS18460		hypothetical protein
11730	NZ_CP014947.1	888561	snp	A	G	G:11 A:0	CDS	+	241/2808	81/935	missense_variant c.241A>G p.Thr81Ala	AYO71_RS03960		hypothetical protein
64653	NZ_CP014947.1	4168189	complex	ATG	GCT	GCT:12 ATG:0	CDS	-	270/462	90/153	missense_variant c.268_270delCATinsAGC p.His90Ser	AYO71_RS18460		hypothetical protein
58829	NZ_CP014947.1	3845186	snp	C	G	G:13 C:0	CDS	+	275/294	92/97	missense_variant c.275C>G p.Pro92Arg	AYO71_RS17190		hypothetical protein
10478	NZ_CP014947.1	801710	snp	T	C	C:115 T:4	CDS	-	3757/16239	1253/5412	missense_variant c.3757A>G p.Asn1253Asp	AYO71_RS03610		large adhesive protein
33760	NZ_CP014947.1	2239006	complex	CG	GA	GA:10 CG:0	CDS	+	390/711	130/236	missense_variant c.390_391delCGinsGA p.Val131Met	AYO71_RS09890		hypothetical protein
55464	NZ_CP014947.1	3620964	complex	CGCCATG	GGTCACT	GGTCACT:13 CGCCATG:0	CDS	-	402/525	132/174	missense_variant c.396_402delCATGGCGinsAGTGACC p.MetAla133ValThr	AYO71_RS16205		N-acetylglucosamine-6-sulfatase
33761	NZ_CP014947.1	2239013	complex	TTCGCAGGG	ATTGCGGGT	ATTGCGGGT:10 TTCGCAGGG:0	CDS	+	397/711	133/236	missense_variant c.397_405delTTCGCAGGGinsATTGCGGGT p.Phe133Ile	AYO71_RS09890		hypothetical protein
12536	NZ_CP014947.1	939209	snp	T	C	C:70 T:0	CDS	+	403/828	135/275	missense_variant c.403T>C p.Phe135Leu	AYO71_RS04185		3'(2'),5'-bisphosphate nucleotidase CysQ
38023	NZ_CP014947.1	2538208	complex	CGGAGAGC	TTGAAAGT	TTGAAAGT:12 CGGAGAGC:0	CDS	+	4064/4785	1355/1594	missense_variant c.4064_4071delCGGAGAGCinsTTGAAAGT p.Ala1355Val	AYO71_RS11285		type IV secretion protein Rhs
55463	NZ_CP014947.1	3620955	complex	TTCGT	CTTGA	CTTGA:13 TTCGT:0	CDS	-	411/525	136/174	missense_variant c.407_411delACGAAinsTCAAG p.TyrGlu136PheLys	AYO71_RS16205		N-acetylglucosamine-6-sulfatase
55462	NZ_CP014947.1	3620944	snp	A	G	G:13 A:0	CDS	-	422/525	141/174	missense_variant c.422T>C p.Val141Ala	AYO71_RS16205		N-acetylglucosamine-6-sulfatase
33763	NZ_CP014947.1	2239042	complex	TA	GC	GC:17 TA:0	CDS	+	426/711	142/236	missense_variant c.426_427delTAinsGC p.Met143Leu	AYO71_RS09890		hypothetical protein
89213	NZ_CP014947.1	5779271	complex	GCTGACAGA	CCTTCCCGC	CCTTCCCGC:14 GCTGACAGA:0	CDS	+	426/486	142/161	missense_variant c.426_434delGCTGACAGAinsCCTTCCCGC p.ThrAsp144ProAla	AYO71_RS25945		2-amino-4-hydroxy-6- hydroxymethyldihydropteridine diphosphokinase
7314	NZ_CP014947.1	450135	complex	ACGCGCA	GGCCGTG	GGCCGTG:12 ACGCGCA:0	CDS	+	427/621	143/206	missense_variant c.427_433delACGCGCAinsGGCCGTG p.ThrArgAsn143GlyArgAsp	AYO71_RS02045		malonate decarboxylase holo-ACP synthase
9461	NZ_CP014947.1	734521	complex	GGATAGCGGC	AAATTGCAGT	AAATTGCAGT:17 GGATAGCGGC:0	CDS	-	52/1302	15/433	missense_variant c.43_52delGCCGCTATCCinsACTGCAATTT p.AlaAlaIleHis15ThrAlaIleTyr	AYO71_RS03350		alcohol dehydrogenase
38154	NZ_CP014947.1	2544769	complex	TTTA	ATGG	ATGG:10 TTTA:0	CDS	-	435/654	144/217	missense_variant c.432_435delTAAAinsCCAT p.Lys145His	AYO71_RS11310		haloacid dehalogenase
33764	NZ_CP014947.1	2239048	complex	GCCGA	ACCGG	ACCGG:17 GCCGA:0	CDS	+	432/711	144/236	missense_variant c.432_436delGCCGAinsACCGG p.Asn146Asp	AYO71_RS09890		hypothetical protein
72028	NZ_CP014947.1	4593390	complex	GCGCCTGCCGCGAA	CAGAACGCAAACTG	CAGAACGCAAACTG:10 GCGCCTGCCGCGAA:0	CDS	-	448/453	145/150	missense_variant c.435_448delTTCGCGGCAGGCGCinsCAGTTTGCGTTCTG p.ArgGlnAlaGln147LeuArgSerGlu	AYO71_RS20395		membrane protein
33765	NZ_CP014947.1	2239057	complex	TCA	ACG	ACG:17 TCA:0	CDS	+	441/711	147/236	missense_variant c.441_443delTCAinsACG p.AspHis147GluArg	AYO71_RS09890		hypothetical protein
7315	NZ_CP014947.1	450149	complex	ATGCA	GCGCG	GCGCG:12 ATGCA:0	CDS	+	441/621	147/206	missense_variant c.441_445delATGCAinsGCGCG p.CysLys148ArgGlu	AYO71_RS02045		malonate decarboxylase holo-ACP synthase
7316	NZ_CP014947.1	450158	complex	CGTGGAGCTTTTC	GGTCGCGCTATTT	GGTCGCGCTATTT:12 CGTGGAGCTTTTC:0	CDS	+	450/621	150/206	missense_variant c.450_462delCGTGGAGCTTTTCinsGGTCGCGCTATTT p.Glu152Ala	AYO71_RS02045		malonate decarboxylase holo-ACP synthase
7317	NZ_CP014947.1	450176	complex	GGCTG	AACTT	AACTT:12 GGCTG:0	CDS	+	468/621	156/206	missense_variant c.468_472delGGCTGinsAACTT p.AlaVal157ThrLeu	AYO71_RS02045		malonate decarboxylase holo-ACP synthase
18943	NZ_CP014947.1	1320380	complex	GGCGC	TGCGT	TGCGT:18 GGCGC:0	CDS	-	556/1212	184/403	missense_variant c.552_556delGCGCCinsACGCA p.Arg186Ser	AYO71_RS05780		precorrin-6Y C5,15-methyltransferase
30275	NZ_CP014947.1	2036871	snp	C	T	T:13 C:0	CDS	-	5/252	1983-02-01	missense_variant c.5G>A p.Arg2His	AYO71_RS08930		hypothetical protein
9460	NZ_CP014947.1	734510	complex	TTCA	ATCG	ATCG:17 TTCA:0	CDS	-	63/1302	20/433	missense_variant c.60_63delTGAAinsCGAT p.Glu21Asp	AYO71_RS03350		alcohol dehydrogenase
5036	NZ_CP014947.1	327317	complex	GT	CG	CG:10 GT:0	CDS	+	650/1368	217/455	missense_variant c.650_651delGTinsCG p.Gly217Ala	AYO71_RS01465		porin
24038	NZ_CP014947.1	1644955	complex	CG	AC	AC:11 CG:0	CDS	-	684/720	228/239	missense_variant c.683_684delCGinsGT p.Thr228Ser	AYO71_RS07155		nickel ABC transporter substrate-binding protein
9459	NZ_CP014947.1	734497	complex	AGGC	GATT	GATT:17 AGGC:0	CDS	-	76/1302	25/433	missense_variant c.73_76delGCCTinsAATC p.Ala25Asn	AYO71_RS03350		alcohol dehydrogenase
85989	NZ_CP014947.1	5563339	snp	C	T	T:15 C:0	CDS	-	7/768	3/255	missense_variant c.7G>A p.Val3Met	AYO71_RS24885		permease
9458	NZ_CP014947.1	734488	complex	TT	GC	GC:20 TT:0	CDS	-	85/1302	28/433	missense_variant c.84_85delAAinsGC p.Lys29Gln	AYO71_RS03350		alcohol dehydrogenase
82769	NZ_CP014947.1	5348188	complex	TCG	GCC	GCC:13 TCG:0	CDS	+	85/1272	29/423	missense_variant c.85_87delTCGinsGCC p.Ser29Ala	AYO71_RS24045		porin
11460	NZ_CP014947.1	863830	complex	CCGCA	ACGCG	ACGCG:16 CCGCA:0	CDS	-	889/921	295/306	missense_variant c.885_889delTGCGGinsCGCGT p.Val297Leu	AYO71_RS03870		transcriptional regulator
10237	NZ_CP014947.1	781668	complex	TCGGCGCTT	CCATTGCCC	CCATTGCCC:13 TCGGCGCTT:0	CDS	-	895/3393	296/1130	missense_variant c.887_895delAAGCGCCGAinsGGGCAATGG p.GluAlaProAsn296GlyAlaMetAsp	AYO71_RS03575		peptide transporter
64815	NZ_CP014947.1	4177139	complex	GAGAATCTTTA	CACAGTTCTCC	CACAGTTCTCC:14 GAGAATCTTTA:0	CDS	-	99/1404	30/467	missense_variant c.89_99delTAAAGATTCTCinsGGAGAACTGTG p.LeuLysIleLeu30ArgArgThrVal	AYO71_RS18520		pyridine nucleotide-disulfide oxidoreductase
10236	NZ_CP014947.1	781651	complex	CCGGTCGA	TCGATCGC	TCGATCGC:13 CCGGTCGA:0	CDS	-	912/3393	302/1130	missense_variant c.905_912delTCGACCGGinsGCGATCGA p.Leu302Arg	AYO71_RS03575		peptide transporter
10235	NZ_CP014947.1	781643	snp	A	G	G:13 A:0	CDS	-	920/3393	307/1130	missense_variant c.920T>C p.Met307Thr	AYO71_RS03575		peptide transporter
10234	NZ_CP014947.1	781630	complex	CGGGCGGT	GGGCCAGC	GGGCCAGC:13 CGGGCGGT:0	CDS	-	933/3393	309/1130	missense_variant c.926_933delACCGCCCGinsGCTGGCCC p.HisArg309ArgTrp	AYO71_RS03575		peptide transporter
293	NZ_CP014947.1	51784	complex	ACCGTGC	GCCGCGT	GCCGCGT:12 ACCGTGC:0	CDS	+	972/1305	324/434	missense_variant c.972_978delACCGTGCinsGCCGCGT p.Cys326Arg	AYO71_RS00215		glycosyltransferase
11370	NZ_CP014947.1	855947	complex	CC	TG	TG:12 CC:0	CDS	-	995/1005	332/334	missense_variant c.994_995delGGinsCA p.Gly332Gln	AYO71_RS03840		AraC family transcriptional regulator

## Sheet: M5vsM3M6
CHROM	POS	TYPE	REF	ALT	EVIDENCE	FTYPE	STRAND	NT_POS	AA_POS	EFFECT	LOCUS_TAG	GENE	PRODUCT	Name
13835	NZ_CP014947.1	1014338	ins	A	ATTG	ATTG:62 A:0	CDS	+	2512/3579	838/1192	conservative_inframe_insertion c.2509_2511dupTTG p.Leu838dup	AYO71_RS04530		membrane protein
4042	NZ_CP014947.1	270961	del	CCTGCTGCCAAACCCG	C	C:10 CCTGCTGCCAAACCCG:0	CDS	+	936/1194	312/397	disruptive_inframe_deletion c.936_950delACCCGCTGCTGCCAA p.Pro313_Lys317del	AYO71_RS01200		transcriptional regulator
34458	NZ_CP014947.1	2318986	ins	G	GGCAGCGACC	GGCAGCGACC:27 G:2	CDS	+	1323/1803	441/600	disruptive_inframe_insertion c.1314_1322dupGACCGCAGC p.Ala441_Ala442insThrAlaAla	AYO71_RS10245		peptidoglycan-binding protein LysM
11506	NZ_CP014947.1	872211	ins	G	GCTCCAGCGC	GCTCCAGCGC:29 G:0	CDS	+	507/810	169/269	disruptive_inframe_insertion c.498_506dupAGCGCCTCC p.Pro169_Ala170insAlaProPro	AYO71_RS03895		energy transducer TonB
36171	NZ_CP014947.1	2421941	ins	T	TCCGGCA	TCCGGCA:43 T:0	CDS	+	519/1140	173/379	disruptive_inframe_insertion c.518_519insGGCACC p.Pro173_Ala174insAlaPro	AYO71_RS10720		chemotaxis response regulator protein-glutamate methylesterase
85585	NZ_CP014947.1	5530250	ins	C	CCGGTCGCGAACGCGG	CCGGTCGCGAACGCGG:38 C:0	CDS	+	89/576	30/191	disruptive_inframe_insertion c.74_88dupAACGCGGCGGTCGCG p.Glu25_Arg29dup	AYO71_RS24765		PadR family transcriptional regulator
26523	NZ_CP014947.1	1803313	ins	T	TA	TA:11 T:0	CDS	+	1172/1182	391/393	frameshift_variant c.1171_1172insA p.Val391fs	AYO71_RS07815	purT	phosphoribosylglycinamide formyltransferase 2
63036	NZ_CP014947.1	4073897	snp	A	G	G:16 A:0	CDS	+	1043/1131	348/376	missense_variant c.1043A>G p.Gln348Arg	AYO71_RS18085		hypothetical protein
74362	NZ_CP014947.1	4765356	complex	GCACA	ACCCC	ACCCC:13 GCACA:0	CDS	-	1102/1146	366/381	missense_variant c.1098_1102delTGTGCinsGGGGT p.Val367Gly	AYO71_RS21295		erythronate-4-phosphate dehydrogenase
58847	NZ_CP014947.1	3841539	complex	TAACCGCAATCT	CAGCCGAAAACG	CAGCCGAAAACG:18 TAACCGCAATCT:0	CDS	+	1140/1155	380/384	missense_variant c.1140_1151delTAACCGCAATCTinsCAGCCGAAAACG p.AsnArgAsnLeu381SerArgLysArg	AYO71_RS17170		aminotransferase
26520	NZ_CP014947.1	1803291	complex	CA	GC	GC:13 CA:0	CDS	+	1158/1182	386/393	missense_variant c.1158_1159delCAinsGC p.Lys387Gln	AYO71_RS07815	purT	phosphoribosylglycinamide formyltransferase 2
24106	NZ_CP014947.1	1651536	snp	C	T	T:11 C:0	CDS	+	11/1899	4/632	missense_variant c.11C>T p.Ala4Val	AYO71_RS07185		bifunctional sulfate adenylyltransferase subunit 1/adenylylsulfate kinase
20129	NZ_CP014947.1	1398648	snp	C	T	T:13 C:0	CDS	+	11/1209	4/402	missense_variant c.11C>T p.Pro4Leu	AYO71_RS06095		MFS transporter
47542	NZ_CP014947.1	3146244	snp	G	T	T:18 G:0	CDS	+	1288/1308	430/435	missense_variant c.1288G>T p.Ala430Ser	AYO71_RS14085		C4-dicarboxylate transporter
35636	NZ_CP014947.1	2383320	complex	GTC	CAA	CAA:13 GTC:0	CDS	+	1332/1449	444/482	missense_variant c.1332_1334delGTCinsCAA p.Ser445Lys	AYO71_RS10540		flagellar hook protein FliD
68718	NZ_CP014947.1	4380802	complex	CT	AC	AC:14 CT:0	CDS	-	1384/1395	461/464	missense_variant c.1383_1384delAGinsGT p.Ala462Ser	AYO71_RS19530		siroheme synthase
96775	NZ_CP014947.1	6233233	complex	ACGAC	TCGAT	TCGAT:14 ACGAC:0	CDS	+	14/1704	5/567	missense_variant c.14_18delACGACinsTCGAT p.Tyr5Phe	AYO71_RS28085		choline dehydrogenase
62990	NZ_CP014947.1	4068081	snp	C	T	T:22 C:0	CDS	+	148/3585	50/1194	missense_variant c.148C>T p.Leu50Phe	AYO71_RS18075		hypothetical protein
72035	NZ_CP014947.1	4585157	complex	TTT	CTC	CTC:24 TTT:0	CDS	-	1545/3585	515/1194	missense_variant c.1543_1545delAAAinsGAG p.Lys515Glu	AYO71_RS20360		hypothetical protein
95859	NZ_CP014947.1	6180605	snp	A	G	G:18 A:0	CDS	+	156/180	52/59	missense_variant c.156A>G p.Ile52Met	AYO71_RS27845		hypothetical protein
56698	NZ_CP014947.1	3675593	complex	TT	GC	GC:28 TT:0	CDS	+	185/951	62/316	missense_variant c.185_186delTTinsGC p.Val62Gly	AYO71_RS16465		sugar ABC transporter substrate-binding protein
64273	NZ_CP014947.1	4131361	snp	T	G	G:10 T:0	CDS	+	189/339	63/112	missense_variant c.189T>G p.Phe63Leu	AYO71_RS18345		hypothetical protein
56699	NZ_CP014947.1	3675600	complex	GCCGACACTGGCCA	CCCGGCGCTTGCCC	CCCGGCGCTTGCCC:28 GCCGACACTGGCCA:0	CDS	+	192/951	64/316	missense_variant c.192_205delGCCGACACTGGCCAinsCCCGGCGCTTGCCC p.ThrLeuAlaMet66AlaLeuAlaLeu	AYO71_RS16465		sugar ABC transporter substrate-binding protein
52145	NZ_CP014947.1	3397880	complex	CATCAGCGCAAGTGC	AATGGCCGCGAGCGT	AATGGCCGCGAGCGT:11 CATCAGCGCAAGTGC:0	CDS	+	195/225	65/74	missense_variant c.195_209delCATCAGCGCAAGTGCinsAATGGCCGCGAGCGT p.IleSerAlaSerAla66MetAlaAlaSerVal	AYO71_RS15165		hypothetical protein
63517	NZ_CP014947.1	4096509	complex	GTCGGCTGAC	CTCTGCCGAG	CTCTGCCGAG:22 GTCGGCTGAC:0	CDS	+	219/486	73/161	missense_variant c.219_228delGTCGGCTGACinsCTCTGCCGAG p.Asp76Glu	AYO71_RS18180		flavin reductase
80829	NZ_CP014947.1	5221276	complex	CGTGAC	GGTAAT	GGTAAT:10 CGTGAC:0	CDS	+	2262/7764	754/2587	missense_variant c.2262_2267delCGTGACinsGGTAAT p.Thr756Ile	AYO71_RS23450		hypothetical protein
51544	NZ_CP014947.1	3353992	complex	GA	CG	CG:15 GA:0	CDS	+	236/282	79/93	missense_variant c.236_237delGAinsCG p.Gly79Ala	AYO71_RS14955		RelE toxin
77109	NZ_CP014947.1	4962299	snp	T	A	A:14 T:0	CDS	-	237/336	79/111	missense_variant c.237A>T p.Glu79Asp	AYO71_RS22260		competence protein ComEA
72734	NZ_CP014947.1	4672617	complex	TTTGAT	CCTTAC	CCTTAC:17 TTTGAT:0	CDS	+	255/471	85/156	missense_variant c.255_260delTTTGATinsCCTTAC p.Met87Thr	AYO71_RS20900		hypothetical protein
53587	NZ_CP014947.1	3521985	snp	A	T	T:19 A:1	CDS	-	31/360	11/119	missense_variant c.31T>A p.Ser11Thr	AYO71_RS15820		hypothetical protein
2666	NZ_CP014947.1	182224	complex	GTGATCA	CTGGTCG	CTGGTCG:14 GTGATCA:0	CDS	-	330/363	108/120	missense_variant c.324_330delTGATCACinsCGACCAG p.His110Gln	AYO71_RS00775		hypothetical protein
58703	NZ_CP014947.1	3833147	complex	AGCCG	GGCCA	GGCCA:63 AGCCG:0	CDS	-	330/1413	109/470	missense_variant c.326_330delCGGCTinsTGGCC p.Thr109Met	AYO71_RS17140		L-selenocysteinyl-tRNA(Sec) synthase
35261	NZ_CP014947.1	2362326	snp	C	A	A:49 C:2	CDS	-	334/444	112/147	missense_variant c.334G>T p.Ala112Ser	AYO71_RS10445		hypothetical protein
35629	NZ_CP014947.1	2382328	complex	GTT	ATC	ATC:12 GTT:0	CDS	+	340/1449	114/482	missense_variant c.340_342delGTTinsATC p.Val114Ile	AYO71_RS10540		flagellar hook protein FliD
35630	NZ_CP014947.1	2382339	mnp	CG	TT	TT:16 CG:0	CDS	+	351/1449	117/482	missense_variant c.351_352delCGinsTT p.Ala118Ser	AYO71_RS10540		flagellar hook protein FliD
62576	NZ_CP014947.1	4044837	complex	GAT	AAC	AAC:17 GAT:0	CDS	+	370/402	124/133	missense_variant c.370_372delGATinsAAC p.Asp124Asn	AYO71_RS17975		cupin
38519	NZ_CP014947.1	2571186	complex	TC	GA	GA:15 TC:0	CDS	-	401/1314	134/437	missense_variant c.400_401delGAinsTC p.Asp134Ser	AYO71_RS11425		membrane protein
54916	NZ_CP014947.1	3585440	snp	A	C	C:15 A:0	CDS	+	409/2343	137/780	missense_variant c.409A>C p.Ser137Arg	AYO71_RS16050		acyl-homoserine lactone acylase subunit beta
79531	NZ_CP014947.1	5136209	snp	G	T	T:17 G:0	CDS	-	418/444	140/147	missense_variant c.418C>A p.Leu140Met	AYO71_RS23035		esterase
38515	NZ_CP014947.1	2571152	complex	GGGTTTC	AGGGCGT	AGGGCGT:15 GGGTTTC:0	CDS	-	435/1314	143/437	missense_variant c.429_435delGAAACCCinsACGCCCT p.Lys144Arg	AYO71_RS11425		membrane protein
54918	NZ_CP014947.1	3585466	complex	AGGA	CGGG	CGGG:12 AGGA:0	CDS	+	435/2343	145/780	missense_variant c.435_438delAGGAinsCGGG p.Gln145His	AYO71_RS16050		acyl-homoserine lactone acylase subunit beta
84767	NZ_CP014947.1	5464158	complex	GTCCAGCGCAGGCG	ACCCGGCTCCAGCA	ACCCGGCTCCAGCA:11 GTCCAGCGCAGGCG:0	CDS	+	455/984	152/327	missense_variant c.455_468delGTCCAGCGCAGGCGinsACCCGGCTCCAGCA p.SerProAlaGln152AsnProAlaPro	AYO71_RS24470		electron transporter RnfD
26465	NZ_CP014947.1	1799399	complex	AC	CT	CT:10 AC:0	CDS	-	491/555	164/184	missense_variant c.490_491delGTinsAG p.Val164Ser	AYO71_RS07795		ADP-ribose pyrophosphatase
26464	NZ_CP014947.1	1799389	complex	ATACT	GTAAA	GTAAA:10 ATACT:0	CDS	-	501/555	166/184	missense_variant c.497_501delAGTATinsTTTAC p.Lys166Ile	AYO71_RS07795		ADP-ribose pyrophosphatase
14551	NZ_CP014947.1	1053132	snp	G	A	A:24 G:0	CDS	+	499/882	167/293	missense_variant c.499G>A p.Ala167Thr	AYO71_RS04705		poly(3-hydroxyalkanoate) granule-associated protein PhaF
5026	NZ_CP014947.1	327174	complex	GA	CG	CG:12 GA:0	CDS	+	507/1368	169/455	missense_variant c.507_508delGAinsCG p.Ser170Gly	AYO71_RS01465		porin
68552	NZ_CP014947.1	4371111	complex	ATCACTTC	GTGATTTG	GTGATTTG:20 ATCACTTC:0	CDS	-	527/534	174/177	missense_variant c.520_527delGAAGTGATinsCAAATCAC p.GluValIle174GlnIleThr	AYO71_RS19460		isochorismatase
14553	NZ_CP014947.1	1053168	complex	GCA	ACC	ACC:12 GCA:0	CDS	+	535/882	179/293	missense_variant c.535_537delGCAinsACC p.Ala179Thr	AYO71_RS04705		poly(3-hydroxyalkanoate) granule-associated protein PhaF
56455	NZ_CP014947.1	3662708	snp	C	T	T:16 C:0	CDS	-	535/687	179/228	missense_variant c.535G>A p.Val179Ile	AYO71_RS16410		hypothetical protein
56454	NZ_CP014947.1	3662702	complex	GG	TA	TA:16 GG:0	CDS	-	541/687	180/228	missense_variant c.540_541delCCinsTA p.Arg181Ser	AYO71_RS16410		hypothetical protein
70725	NZ_CP014947.1	4509238	complex	CT	TA	TA:10 CT:0	CDS	-	562/855	187/284	missense_variant c.561_562delAGinsTA p.LysAla187AsnThr	AYO71_RS19990		lipoprotein
62998	NZ_CP014947.1	4068525	snp	A	G	G:15 A:0	CDS	+	592/3585	198/1194	missense_variant c.592A>G p.Thr198Ala	AYO71_RS18075		hypothetical protein
57077	NZ_CP014947.1	3756838	complex	TGCAAGA	CGCAGGT	CGCAGGT:25 TGCAAGA:0	CDS	+	620/630	207/209	missense_variant c.620_626delTGCAAGAinsCGCAGGT p.ValGlnGlu207AlaGlnVal	AYO71_RS16825		isochorismatase
1376	NZ_CP014947.1	101377	complex	TACC	GAGT	GAGT:10 TACC:0	CDS	-	645/672	214/223	missense_variant c.642_645delGGTAinsACTC p.Val215Leu	AYO71_RS00430		GNAT family acetyltransferase
70723	NZ_CP014947.1	4509121	snp	C	T	T:10 C:0	CDS	-	679/855	227/284	missense_variant c.679G>A p.Ala227Thr	AYO71_RS19990		lipoprotein
70721	NZ_CP014947.1	4509095	complex	CA	TC	TC:14 CA:0	CDS	-	705/855	235/284	missense_variant c.704_705delTGinsGA p.Val235Gly	AYO71_RS19990		lipoprotein
92938	NZ_CP014947.1	5988318	snp	G	A	A:13 G:0	CDS	-	782/801	261/266	missense_variant c.782C>T p.Ser261Leu	AYO71_RS26910		cobalamin-binding protein
67566	NZ_CP014947.1	4319219	complex	AGC	CGA	CGA:10 AGC:0	CDS	-	789/822	263/273	missense_variant c.787_789delGCTinsTCG p.Ala263Ser	AYO71_RS19195		hypothetical protein
61793	NZ_CP014947.1	3998025	complex	CAGA	GACG	GACG:10 CAGA:0	CDS	-	819/894	272/297	missense_variant c.816_819delTCTGinsCGTC p.Leu273Val	AYO71_RS17805		LysR family transcriptional regulator
91220	NZ_CP014947.1	5881150	snp	G	C	C:35 G:0	CDS	-	829/1902	277/633	missense_variant c.829C>G p.Pro277Ala	AYO71_RS26435		4-hydroxyphenylpyruvate dioxygenase
18364	NZ_CP014947.1	1288686	complex	TCCT	CCCG	CCCG:16 TCCT:0	CDS	-	874/888	291/295	missense_variant c.871_874delAGGAinsCGGG p.Ile292Val	AYO71_RS05640		membrane protein
72735	NZ_CP014947.1	4676861	complex	ACT	TCC	TCC:13 ACT:0	CDS	+	9/786	3/261	missense_variant c.9_11delACTinsTCC p.Leu4Pro	AYO71_RS20925		ArtI protein
61014	NZ_CP014947.1	3957261	snp	T	A	A:12 T:0	CDS	+	930/969	310/322	missense_variant c.930T>A p.Asn310Lys	AYO71_RS17590		D-glycerate dehydrogenase
42168	NZ_CP014947.1	2767283	complex	TTTTGGATG	CTTGAGATT	CTTGAGATT:12 TTTTGGATG:0	CDS	+	949/963	317/320	missense_variant c.949_957delTTTTGGATGinsCTTGAGATT p.PheTrpMet317LeuGluIle	AYO71_RS12185		alpha/beta hydrolase
83868	NZ_CP014947.1	5410356	mnp	GA	AG	AG:14 GA:0	CDS	+	952/2646	318/881	missense_variant c.952_953delGAinsAG p.Asp318Ser	AYO71_RS24245		toxin
63034	NZ_CP014947.1	4073808	complex	AGTC	TGTT	TGTT:22 AGTC:0	CDS	+	954/1131	318/376	missense_variant c.954_957delAGTCinsTGTT p.Glu318Asp	AYO71_RS18085		hypothetical protein
63035	NZ_CP014947.1	4073817	complex	CGAA	TGCC	TGCC:20 CGAA:0	CDS	+	963/1131	321/376	missense_variant c.963_966delCGAAinsTGCC p.Glu322Ala	AYO71_RS18085		hypothetical protein
80084	NZ_CP014947.1	5171691	snp	G	T	T:23 G:0	CDS	+	985/999	329/332	missense_variant c.985G>T p.Ala329Ser	AYO71_RS23200		AraC family transcriptional regulator
63002	NZ_CP014947.1	4068929	snp	G	C	C:42 G:2	CDS	+	996/3585	332/1194	missense_variant c.996G>C p.Glu332Asp	AYO71_RS18075		hypothetical protein
34512	NZ_CP014947.1	2319325	ins	C	CACCGAG	CACCGAG:31 C:2	CDS	+	1653/1803	551/600	disruptive_inframe_insertion c.1652_1653insGACCGA p.Thr550_Asp551insGluThr	AYO71_RS10245		peptidoglycan-binding protein LysM
34276	NZ_CP014947.1	2305042	snp	G	A	A:24 G:0	CDS	+	1997/7113	666/2370	missense_variant c.1997G>A p.Ser666Asn	AYO71_RS10215		type I secretion target
38161	NZ_CP014947.1	2544987	complex	TTTCCGCAGGGGTG	CTTCTTCTGGCGTA	CTTCTTCTGGCGTA:10 TTTCCGCAGGGGTG:0	CDS	-	217/654	68/217	missense_variant c.204_217delCACCCCTGCGGAAAinsTACGCCAGAAGAAG p.AlaGluIle71GluGluVal	AYO71_RS11310		haloacid dehalogenase
65119	NZ_CP014947.1	4196138	complex	ACG	GGA	GGA:11 ACG:0	CDS	-	248/1542	82/513	missense_variant c.246_248delCGTinsTCC p.Val83Pro	AYO71_RS18630		hypothetical protein
92699	NZ_CP014947.1	5982271	complex	GATCA	CATCG	CATCG:95 GATCA:0	CDS	-	280/792	92/263	missense_variant c.276_280delTGATCinsCGATG p.Gln94Glu	AYO71_RS26885		hypothetical protein
58830	NZ_CP014947.1	3845198	complex	CC	TT	TT:9 CC:0	CDS	+	287/294	96/97	missense_variant c.287_288delCCinsTT p.Thr96Ile	AYO71_RS17190		hypothetical protein
18941	NZ_CP014947.1	1320335	complex	TA	CG	CG:14 TA:0	CDS	-	601/1212	200/403	missense_variant c.600_601delTAinsCG p.Ile201Val	AYO71_RS05780		precorrin-6Y C5,15-methyltransferase
9212	NZ_CP014947.1	719740	snp	G	A	A:10 G:0	CDS	-	617/636	206/211	missense_variant c.617C>T p.Ala206Val	AYO71_RS03280		copper-binding protein
30276	NZ_CP014947.1	2037779	complex	AAATAAAGTCG	GAATGAAATCT	GAATGAAATCT:11 AAATAAAGTCG:0	CDS	-	871/1212	287/403	missense_variant c.861_871delCGACTTTATTTinsAGATTTCATTC p.Asn287Lys	AYO71_RS08945		toxin
91115	NZ_CP014947.1	5883666	complex	GT	ATTAC	ATTAC:10 GT:0	CDS	+	1327/1335	443/444	missense_variant&disruptive_inframe_insertion c.1327_1328delGTinsATTAC p.Val443delinsIleThr	AYO71_RS26440		membrane protein

## Sheet: M6vsM3M5
CHROM	POS	TYPE	REF	ALT	EVIDENCE	FTYPE	STRAND	NT_POS	AA_POS	EFFECT	LOCUS_TAG	GENE	PRODUCT
7494	NZ_CP014947.1	461777	del	ACCG	A	A:44 ACCG:0	CDS	-	1250/1863	416/620	disruptive_inframe_deletion c.1248_1250delCGG p.Gly417del	AYO71_RS02105		DEAD/DEAH box helicase
17233	NZ_CP014947.1	1205234	ins	G	GGCGCCT	GGCGCCT:43 G:2	CDS	+	1038/1047	346/348	disruptive_inframe_insertion c.1032_1037dupTGCGCC p.Pro346_Lys347insAlaPro	AYO71_RS05320		flagellar motor protein MotB
52236	NZ_CP014947.1	3402991	ins	C	CGCAGGG	CGCAGGG:79 C:4	CDS	-	1310/1341	437/446	disruptive_inframe_insertion c.1305_1310dupCCCTGC p.Ala437_Pro438insProAla	AYO71_RS15195		putrescine-ornithine antiporter
84358	NZ_CP014947.1	5438968	ins	T	TAAGATCAAAAGATCGCAGCTTTTTTATAAAAGCA	TAAGATCAAAAGATCGCAGCTTTTTTATAAAAGCA:21 T:2	CDS	+	1950/2052	650/683	frameshift_variant c.1949_1950insGATCAAAAGATCGCAGCTTTTTTATAAAAGCAAA p.Cys651fs	AYO71_RS24360		diguanylate cyclase
10376	NZ_CP014947.1	793215	complex	GGAGCCGGTT	CGAGTTGGTG	CGAGTTGGTG:13 GGAGCCGGTT:0	CDS	-	12252/16239	4081/5412	missense_variant c.12243_12252delAACCGGCTCCinsCACCAACTCG p.Gly4083Asn	AYO71_RS03610		large adhesive protein
54960	NZ_CP014947.1	3586318	complex	CGCC	GGAA	GGAA:25 CGCC:0	CDS	+	1287/2343	429/780	missense_variant c.1287_1290delCGCCinsGGAA p.Ala430Glu	AYO71_RS16050		acyl-homoserine lactone acylase subunit beta
72046	NZ_CP014947.1	4586554	snp	G	T	T:30 G:0	CDS	-	148/3585	50/1194	missense_variant c.148C>A p.Leu50Ile	AYO71_RS20360		hypothetical protein
33748	NZ_CP014947.1	2239596	snp	A	G	G:30 A:0	CDS	-	208/324	70/107	missense_variant c.208T>C p.Phe70Leu	AYO71_RS09895		hypothetical protein
16725	NZ_CP014947.1	1175506	complex	TACGTCGAGT	GATATCCAGC	GATATCCAGC:21 TACGTCGAGT:0	CDS	-	255/333	82/110	missense_variant c.246_255delACTCGACGTAinsGCTGGATATC p.Val85Ile	AYO71_RS05195		QacE family quaternary ammonium compound efflux SMR transporter
49359	NZ_CP014947.1	3237799	snp	C	G	G:20 C:0	CDS	-	458/11721	153/3906	missense_variant c.458G>C p.Gly153Ala	AYO71_RS14470		hypothetical protein
33141	NZ_CP014947.1	2196670	snp	A	C	C:14 A:0	CDS	+	550/924	184/307	missense_variant c.550A>C p.Ile184Leu	AYO71_RS09680		allophanate hydrolase
78210	NZ_CP014947.1	5061305	complex	GT	CC	CC:12 GT:0	CDS	-	890/930	297/309	missense_variant c.889_890delACinsGG p.Thr297Gly	AYO71_RS22670		sugar kinase
17096	NZ_CP014947.1	1198010	snp	G	A	A:16 G:0	CDS	+	974/996	325/331	missense_variant c.974G>A p.Gly325Asp	AYO71_RS05290		transposase
72047	NZ_CP014947.1	4571171	complex	GATCAAG	A	A:24 GATCAAG:0	CDS	-	168/183	54/60	conservative_inframe_deletion&synonymous_variant c.162_168delCTTGATCinsT p.Leu55_Ile56del	AYO71_RS20305		hypothetical protein
5048	NZ_CP014947.1	326838	ins	A	AC	AC:10 A:0	CDS	+	172/1368	58/455	frameshift_variant c.171_172insC p.Glu58fs	AYO71_RS01465		porin
5046	NZ_CP014947.1	326800	complex	GATGGCGATACTAAAGCTG	AACGGCACTGCCGAA	AACGGCACTGCCGAA:10 GATGGCGATACTAAAGCTG:0	CDS	+	133/1368	45/455	frameshift_variant&missense_variant c.133_151delGATGGCGATACTAAAGCTGinsAACGGCACTGCCGAA p.Asp45fs	AYO71_RS01465		porin
74552	NZ_CP014947.1	4762859	complex	GT	ATGAGC	ATGAGC:15 GT:0	CDS	+	1926/1929	642/642	frameshift_variant&splice_region_variant&stop_retained_variant c.1926_1927delGTinsATGAGC p.Ter643fs	AYO71_RS21280		lytic transglycosylase
14362	NZ_CP014947.1	1034758	snp	A	G	G:12 A:0	CDS	+	1/1206	1/401	initiator_codon_variant c.1A>G p.Met1?	AYO71_RS04615		imidazolonepropionase
23323	NZ_CP014947.1	1588451	complex	AATTTC	TACTTG	TACTTG:11 AATTTC:0	CDS	-	1011/1419	336/472	missense_variant c.1006_1011delGAAATTinsCAAGTA p.GluIle336GlnVal	AYO71_RS06880		porin
64166	NZ_CP014947.1	4116760	snp	C	G	G:12 C:0	CDS	+	101/471	34/156	missense_variant c.101C>G p.Pro34Arg	AYO71_RS18280		hypothetical protein
63251	NZ_CP014947.1	4073877	complex	GA	AC	AC:11 GA:0	CDS	+	1023/1131	341/376	missense_variant c.1023_1024delGAinsAC p.Met342Leu	AYO71_RS18085		hypothetical protein
63252	NZ_CP014947.1	4073883	complex	CGAGCTG	TGAACAA	TGAACAA:11 CGAGCTG:0	CDS	+	1029/1131	343/376	missense_variant c.1029_1035delCGAGCTGinsTGAACAA p.Leu345Gln	AYO71_RS18085		hypothetical protein
67517	NZ_CP014947.1	4305599	complex	AAG	GCC	GCC:12 AAG:0	CDS	+	103/972	35/323	missense_variant c.103_105delAAGinsGCC p.Lys35Ala	AYO71_RS19125		C4-dicarboxylate ABC transporter
10450	NZ_CP014947.1	794168	snp	T	C	C:16 T:0	CDS	-	11299/16239	3767/5412	missense_variant c.11299A>G p.Thr3767Ala	AYO71_RS03610		large adhesive protein
73864	NZ_CP014947.1	4724402	complex	GAGGGT	CAAGGG	CAAGGG:12 GAGGGT:0	CDS	+	1147/1347	383/448	missense_variant c.1147_1152delGAGGGTinsCAAGGG p.Glu383Gln	AYO71_RS21140		two-component sensor histidine kinase
73866	NZ_CP014947.1	4724419	complex	ATTA	CGCG	CGCG:10 ATTA:0	CDS	+	1164/1347	388/448	missense_variant c.1164_1167delATTAinsCGCG p.GlnLeu388HisAla	AYO71_RS21140		two-component sensor histidine kinase
5089	NZ_CP014947.1	327933	complex	TGGCGTG	CGGCTTC	CGGCTTC:18 TGGCGTG:0	CDS	+	1266/1368	422/455	missense_variant c.1266_1272delTGGCGTGinsCGGCTTC p.Val424Phe	AYO71_RS01465		porin
82714	NZ_CP014947.1	5313736	snp	G	A	A:10 G:0	CDS	+	1294/1347	432/448	missense_variant c.1294G>A p.Val432Met	AYO71_RS23865		CoA transferase
36097	NZ_CP014947.1	2398522	snp	C	G	G:14 C:0	CDS	+	1343/1368	448/455	missense_variant c.1343C>G p.Thr448Ser	AYO71_RS10615		flagellar hook-length control protein
2613	NZ_CP014947.1	174250	complex	GG	TT	TT:10 GG:0	CDS	+	1981/2043	661/680	missense_variant c.1981_1982delGGinsTT p.Gly661Leu	AYO71_RS00730		type IV secretion protein Rhs
55179	NZ_CP014947.1	3587035	complex	TGGCAGC	CGGCGGG	CGGCGGG:19 TGGCAGC:0	CDS	+	2004/2343	668/780	missense_variant c.2004_2010delTGGCAGCinsCGGCGGG p.Ser670Gly	AYO71_RS16050		acyl-homoserine lactone acylase subunit beta
64167	NZ_CP014947.1	4116874	snp	T	C	C:8 T:0	CDS	+	215/471	72/156	missense_variant c.215T>C p.Val72Ala	AYO71_RS18280		hypothetical protein
2692	NZ_CP014947.1	182337	snp	T	C	C:22 T:0	CDS	-	217/363	73/120	missense_variant c.217A>G p.Ile73Val	AYO71_RS00775		hypothetical protein
81119	NZ_CP014947.1	5221294	complex	AGGCGAA	CGACACG	CGACACG:11 AGGCGAA:0	CDS	+	2280/7764	760/2587	missense_variant c.2280_2286delAGGCGAAinsCGACACG p.GlnGlyGlu760HisAspThr	AYO71_RS23450		hypothetical protein
81120	NZ_CP014947.1	5221305	snp	T	C	C:11 T:0	CDS	+	2291/7764	764/2587	missense_variant c.2291T>C p.Val764Ala	AYO71_RS23450		hypothetical protein
81122	NZ_CP014947.1	5221325	complex	GCG	AAC	AAC:11 GCG:0	CDS	+	2311/7764	771/2587	missense_variant c.2311_2313delGCGinsAAC p.Ala771Asn	AYO71_RS23450		hypothetical protein
81123	NZ_CP014947.1	5221334	complex	TACA	CAAG	CAAG:11 TACA:0	CDS	+	2320/7764	774/2587	missense_variant c.2320_2323delTACAinsCAAG p.TyrThr774GlnAla	AYO71_RS23450		hypothetical protein
72276	NZ_CP014947.1	4583831	complex	AAATACAGT	GAACACTAA	GAACACTAA:10 AAATACAGT:0	CDS	-	2871/3585	955/1194	missense_variant c.2863_2871delACTGTATTTinsTTAGTGTTC p.Thr955Leu	AYO71_RS20360		hypothetical protein
72245	NZ_CP014947.1	4582728	complex	TTAGACAGATAAGCAAGA	CGAGGCCGATGAACAGGG	CGAGGCCGATGAACAGGG:12 TTAGACAGATAAGCAAGA:0	CDS	-	334/1050	106/349	missense_variant c.317_334delTCTTGCTTATCTGTCTAAinsCCCTGTTCATCGGCCTCG p.IleLeuLeuIleCysLeuSer106ThrLeuPheIleGlyLeuGly	AYO71_RS20355		hypothetical protein
61670	NZ_CP014947.1	3981218	complex	CCGCT	GCGCC	GCGCC:14 CCGCT:0	CDS	+	329/1062	110/353	missense_variant c.329_333delCCGCTinsGCGCC p.Thr110Ser	AYO71_RS17710		6-O-methylguanine DNA methyltransferase
297	NZ_CP014947.1	50844	snp	A	G	G:16 A:0	CDS	+	32/1305	11/434	missense_variant c.32A>G p.Gln11Arg	AYO71_RS00215		glycosyltransferase
54488	NZ_CP014947.1	3553414	complex	GCACG	CCACC	CCACC:10 GCACG:0	CDS	-	334/1053	110/350	missense_variant c.330_334delCGTGCinsGGTGG p.Leu112Val	AYO71_RS15920		autotransporter subunit beta
72244	NZ_CP014947.1	4582718	snp	A	T	T:12 A:0	CDS	-	344/1050	115/349	missense_variant c.344T>A p.Leu115His	AYO71_RS20355		hypothetical protein
67516	NZ_CP014947.1	4305538	complex	GATG	AATT	AATT:11 GATG:0	CDS	+	42/972	14/323	missense_variant c.42_45delGATGinsAATT p.Met15Ile	AYO71_RS19125		C4-dicarboxylate ABC transporter
298	NZ_CP014947.1	50854	complex	CAGCCGC	TGCGCAG	TGCGCAG:16 CAGCCGC:0	CDS	+	42/1305	14/434	missense_variant c.42_48delCAGCCGCinsTGCGCAG p.SerArg15AlaGln	AYO71_RS00215		glycosyltransferase
2189	NZ_CP014947.1	153517	snp	C	T	T:10 C:0	CDS	+	434/447	145/148	missense_variant c.434C>T p.Ala145Val	AYO71_RS00655		hypothetical protein
6120	NZ_CP014947.1	382442	snp	A	G	G:13 A:0	CDS	+	448/519	150/172	missense_variant c.448A>G p.Asn150Asp	AYO71_RS01715		diacylglycerol kinase
72712	NZ_CP014947.1	4657240	snp	G	A	A:11 G:0	CDS	-	448/981	150/326	missense_variant c.448C>T p.Arg150Trp	AYO71_RS20825		DeoR family transcriptional regulator
53100	NZ_CP014947.1	3441036	snp	G	A	A:13 G:0	CDS	+	487/708	163/235	missense_variant c.487G>A p.Gly163Ser	AYO71_RS15375		DNA-binding response regulator
10281	NZ_CP014947.1	782056	complex	CTGCTC	TTGTTG	TTGTTG:12 CTGCTC:0	CDS	-	507/3393	168/1130	missense_variant c.502_507delGAGCAGinsCAACAA p.Glu168Gln	AYO71_RS03575		peptide transporter
56666	NZ_CP014947.1	3662724	complex	AGCCGGGTCAGCAGC	TGCTGGCTCGACGGG	TGCTGGCTCGACGGG:10 AGCCGGGTCAGCAGC:0	CDS	-	519/687	169/228	missense_variant c.505_519delGCTGCTGACCCGGCTinsCCCGTCGAGCCAGCA p.AlaAlaAsp169ProValGlu	AYO71_RS16410		hypothetical protein
35878	NZ_CP014947.1	2386541	complex	CCGGCGCT	ACGTCATC	ACGTCATC:10 CCGGCGCT:0	CDS	+	510/1212	170/403	missense_variant c.510_517delCCGGCGCTinsACGTCATC p.Arg172His	AYO71_RS10560		PAS domain-containing sensor histidine kinase
53379	NZ_CP014947.1	3463180	snp	T	C	C:14 T:0	CDS	-	520/930	174/309	missense_variant c.520A>G p.Ser174Gly	AYO71_RS15480		electron transfer flavoprotein subunit beta
78289	NZ_CP014947.1	5045267	snp	T	C	C:17 T:0	CDS	-	520/930	174/309	missense_variant c.520A>G p.Ser174Gly	AYO71_RS22580		electron transfer flavoprotein subunit beta
11775	NZ_CP014947.1	885828	snp	C	G	G:10 C:0	CDS	+	521/2904	174/967	missense_variant c.521C>G p.Ala174Gly	AYO71_RS03955		hypothetical protein
10279	NZ_CP014947.1	782037	snp	T	C	C:12 T:0	CDS	-	526/3393	176/1130	missense_variant c.526A>G p.Lys176Glu	AYO71_RS03575		peptide transporter
10278	NZ_CP014947.1	782023	complex	CTGTT	TTGTC	TTGTC:12 CTGTT:0	CDS	-	540/3393	179/1130	missense_variant c.536_540delAACAGinsGACAA p.Gln179Arg	AYO71_RS03575		peptide transporter
14674	NZ_CP014947.1	1053191	complex	TGCGA	CGCGG	CGCGG:11 TGCGA:0	CDS	+	558/882	186/293	missense_variant c.558_562delTGCGAinsCGCGG p.Thr188Ala	AYO71_RS04705		poly(3-hydroxyalkanoate) granule-associated protein PhaF
83314	NZ_CP014947.1	5354798	complex	AAGGG	GAGGA	GAGGA:14 AAGGG:0	CDS	+	575/585	192/194	missense_variant c.575_579delAAGGGinsGAGGA p.Glu192Gly	AYO71_RS24070		ATP--cobalamin adenosyltransferase
41185	NZ_CP014947.1	2714388	complex	GGGTA	AGGTG	AGGTG:13 GGGTA:0	CDS	-	1951-10-01	2/816	missense_variant c.6_10delTACCCinsCACCT p.Pro4Ser	AYO71_RS12025		carbonate dehydratase
2688	NZ_CP014947.1	181677	complex	GAAC	TAAT	TAAT:10 GAAC:0	CDS	+	606/615	202/204	missense_variant c.606_609delGAACinsTAAT p.Met202Ile	AYO71_RS00765		hypothetical protein
16234	NZ_CP014947.1	1137445	snp	C	T	T:13 C:0	CDS	-	659/666	220/221	missense_variant c.659G>A p.Gly220Glu	AYO71_RS05050		peptide-methionine (S)-S-oxide reductase
70963	NZ_CP014947.1	4509126	snp	A	G	G:18 A:0	CDS	-	674/855	225/284	missense_variant c.674T>C p.Val225Ala	AYO71_RS19990		lipoprotein
75593	NZ_CP014947.1	4814153	complex	ACCTCATTTCGCT	GCTTCGCCTTGCC	GCTTCGCCTTGCC:9 ACCTCATTTCGCT:0	CDS	-	7928/12999	2639/4332	missense_variant c.7916_7928delAGCGAAATGAGGTinsGGCAAGGCGAAGC p.GluArgAsnGluVal2639GlyGlnGlyGluAla	AYO71_RS21515		non-ribosomal peptide synthetase
62007	NZ_CP014947.1	3998040	complex	CGATTCAAGCT	GCTTTCCAGGC	GCTTTCCAGGC:10 CGATTCAAGCT:0	CDS	-	804/894	265/297	missense_variant c.794_804delAGCTTGAATCGinsGCCTGGAAAGC p.Gln265Arg	AYO71_RS17805		LysR family transcriptional regulator
71506	NZ_CP014947.1	4542519	complex	CTGA	TTGT	TTGT:14 CTGA:0	CDS	-	845/873	281/290	missense_variant c.842_845delTCAGinsACAA p.PheArg281TyrLys	AYO71_RS20170		LysR family transcriptional regulator
1291	NZ_CP014947.1	95654	snp	G	A	A:16 G:0	CDS	-	935/2220	312/739	missense_variant c.935C>T p.Thr312Ile	AYO71_RS00400		transporter
25101	NZ_CP014947.1	1700537	snp	A	T	T:11 A:0	CDS	+	964/990	322/329	missense_variant c.964A>T p.Met322Leu	AYO71_RS07405		sugar ABC transporter substrate-binding protein
80941	NZ_CP014947.1	5210825	snp	G	C	C:22 G:0	CDS	-	986/1008	329/335	missense_variant c.986C>G p.Thr329Ser	AYO71_RS23415		succinylglutamate desuccinylase
5047	NZ_CP014947.1	326824	complex	GCTCAGAACAA	TC	TC:10 GCTCAGAACAA:0	CDS	+	157/1368	53/455	missense_variant&disruptive_inframe_deletion c.157_167delGCTCAGAACAAinsTC p.Ala53_Lys56delinsSer	AYO71_RS01465		porin
33952	NZ_CP014947.1	2239656	snp	C	A	A:15 C:0	CDS	-	148/324	50/107	stop_gained c.148G>T p.Glu50*	AYO71_RS09895		hypothetical protein
48845	NZ_CP014947.1	3204342	complex	TCG	GAA	GAA:10 TCG:0	CDS	+	917/933	306/310	stop_gained c.917_919delTCGinsGAA p.PheGly306*	AYO71_RS14370		LysR family transcriptional regulator
